# Supplementary material for: Ethyl 6-(4-ethoxy­phen­yl)-4-(furan-2-yl)-2-oxocyclo­hex-3-ene-1-carboxyl­ate
Source: Acta Crystallogr Sect E Struct Rep Online. 2008 Dec 10;65(Pt 1):o70. doi: 10.1107/S1600536808040130 (PMC2967980; doi:10.1107/S1600536808040130)
Supplement: Supplementary file 1 [file e-65-00o70-sup1.cif]

##############################################################################
###                                                                        ###
###        Electronic paper (Acta Crystallographica Section E)             ###
###                                                                        ###
##############################################################################
#                                                                            #
# This CIF contains the data in a paper accepted for publication in Acta     #
# Crystallographica Section E. It conforms to the requirements of Notes      #
# for Authors for Section E, and has been peer reviewed under the auspices   #
# of the IUCr Commission on Journals.                                        #
#                                                                            #
# Full details of the Crystallographic Information File format               #
# are given in the paper "The Crystallographic Information File (CIF):       #
# a New Standard Archive File for Crystallography" by S. R. Hall, F. H.      #
# Allen and I. D. Brown [Acta Cryst. (1991), A47, 655-685].                  #
#                                                                            #
# The current version of the core CIF dictionary is obtainable from          #
# ftp://ftp.iucr.org/pub/cif_core.dic. The current version number is 2.4.    #
#                                                                            #
# Software is freely available for graphical display of the structure(s) in  #
# this CIF.  For information consult the CIF home page http://www.iucr.org/  #
# cif/home.html                                                              #
#                                                                            #
# This file may be used for bona fide research purposes within the           #
# scientific community so long as proper attribution is given to the journal # 
# article from which it was obtained.                                        #
#                                                                            #
##############################################################################
                                             
data_I
_audit_creation_method     SHELXL-97
_chemical_name_systematic
;
(1<i>SR</i>,6<i>RS</i>)-Ethyl
6-(4-ethoxyphenyl)-4-(furan-2-yl)-2-oxocyclohex-3-ene-1-carboxylate
;
_chemical_name_common     ?
_chemical_formula_moiety     'C21 H22 O5'
_chemical_formula_sum     'C21 H22 O5'
_chemical_formula_iupac     'C21 H22 O5'
_chemical_formula_weight     354.39
_chemical_melting_point     388
_symmetry_cell_setting     monoclinic
_symmetry_space_group_name_H-M     'P 21/n'
_symmetry_space_group_name_Hall     '-P 2yn'
loop_
    _symmetry_equiv_pos_as_xyz
    'x, y, z'
    '-x+1/2, y+1/2, -z+1/2'
    '-x, -y, -z'
    'x-1/2, -y-1/2, z-1/2'
_cell_length_a     7.361(3)
_cell_length_b     17.350(4)
_cell_length_c     14.473(3)
_cell_angle_alpha     90.00
_cell_angle_beta     104.07(2)
_cell_angle_gamma     90.00
_cell_volume     1792.8(9)
_cell_formula_units_Z     4
_cell_measurement_reflns_used     86
_cell_measurement_theta_min     4.58
_cell_measurement_theta_max     12.90
_cell_measurement_temperature     298(2)
_exptl_crystal_description     Prism
_exptl_crystal_colour     yellow
_exptl_crystal_size_max     0.60
_exptl_crystal_size_mid     0.40
_exptl_crystal_size_min     0.40
_exptl_crystal_density_diffrn     1.313
_exptl_crystal_density_meas     ?
_exptl_crystal_density_method     'not measured'
_exptl_crystal_F_000     752
_exptl_absorpt_coefficient_mu     0.093
_exptl_absorpt_correction_type     none
_exptl_absorpt_process_details     ?
_exptl_absorpt_correction_T_min     ?
_exptl_absorpt_correction_T_max     ?
_exptl_special_details
;
;
_diffrn_ambient_temperature     298(2)
_diffrn_radiation_type     MoK\a
_diffrn_radiation_wavelength     0.71073
_diffrn_radiation_source     'fine-focus sealed tube'
_diffrn_radiation_monochromator     graphite
_diffrn_measurement_device_type     'Bruker P4'
_diffrn_measurement_method     \w
_diffrn_detector_area_resol_mean     ?
_diffrn_reflns_number     8745
_diffrn_reflns_av_R_equivalents     0.0205
_diffrn_reflns_av_sigmaI/netI     0.0278
_diffrn_reflns_theta_min     2.35
_diffrn_reflns_theta_max     29.99
_diffrn_reflns_theta_full     29.99
_diffrn_measured_fraction_theta_max     0.998
_diffrn_measured_fraction_theta_full     0.998
_diffrn_reflns_limit_h_min     -10
_diffrn_reflns_limit_h_max     4
_diffrn_reflns_limit_k_min     -24
_diffrn_reflns_limit_k_max     1
_diffrn_reflns_limit_l_min     -20
_diffrn_reflns_limit_l_max     20
_diffrn_standards_number     3
_diffrn_standards_interval_count     97
_diffrn_standards_interval_time     ?
_diffrn_standards_decay_%     3.44
loop_
    _diffrn_standard_refln_index_h
    _diffrn_standard_refln_index_k
    _diffrn_standard_refln_index_l
    1 2 -3
    1 3 1
    3 7 -5
_refine_special_details
;
Refinement of <i>F</i>^2^ against ALL reflections. The weighted <i>R</i>-factor
<i>wR</i> and goodness of fit <i>S</i> are based on <i>F</i>^2^, conventional
<i>R</i>-factors <i>R</i> are based on <i>F</i>, with <i>F</i> set to zero for
negative <i>F</i>^2^. The threshold expression of <i>F</i>^2^ >
\s(<i>F</i>^2^) is used only for calculating <i>R</i>-factors(gt) <i>etc</i>.
and is not relevant to the choice of reflections for refinement.
<i>R</i>-factors based on <i>F</i>^2^ are statistically about twice as large
as those based on <i>F</i>, and <i>R</i>- factors based on ALL data will be
even larger.
;
_reflns_number_total     5218
_reflns_number_gt     3806
_reflns_threshold_expression     I>2\s(I)
_refine_ls_structure_factor_coef     Fsqd
_refine_ls_matrix_type     full
_refine_ls_R_factor_all     0.0692
_refine_ls_R_factor_gt     0.0473
_refine_ls_wR_factor_gt     0.1208
_refine_ls_wR_factor_ref     0.1349
_refine_ls_goodness_of_fit_ref     1.056
_refine_ls_restrained_S_all     1.056
_refine_ls_number_reflns     5218
_refine_ls_number_parameters     237
_refine_ls_number_restraints     0
_refine_ls_number_constraints     86
_refine_ls_hydrogen_treatment     constr
_refine_ls_weighting_scheme     calc
_refine_ls_weighting_details
          'calc w=1/[\s^2^(Fo^2^)+(0.057P)^2^+0.3325P] where P=(Fo^2^+2Fc^2^)/3'
_atom_sites_solution_hydrogens     difmap
_atom_sites_solution_primary     direct
_atom_sites_solution_secondary     difmap
_refine_ls_shift/su_max     0.000
_refine_ls_shift/su_mean     0.000
_refine_diff_density_max     0.272
_refine_diff_density_min     -0.173
_refine_ls_extinction_method     none
_refine_ls_extinction_coef     ?
loop_
    _atom_type_symbol
    _atom_type_description
    _atom_type_scat_dispersion_real
    _atom_type_scat_dispersion_imag
    _atom_type_scat_source
    'C' 'C' 0.0033 0.0016
                         'International Tables Vol C Tables 4.2.6.8 and 6.1.1.4'
    'H' 'H' 0.0000 0.0000
                         'International Tables Vol C Tables 4.2.6.8 and 6.1.1.4'
    'O' 'O' 0.0106 0.0060
                         'International Tables Vol C Tables 4.2.6.8 and 6.1.1.4'
_computing_data_collection     'XSCANS (Siemens, 1999)'
_computing_cell_refinement     'XSCANS (Siemens, 1999)'
_computing_data_reduction     'XSCANS (Siemens, 1999)'
_computing_structure_solution     'SHELXTL-Plus (Sheldrick, 2008)'
_computing_structure_refinement     'SHELXTL-Plus (Sheldrick, 2008)'
_computing_molecular_graphics
;
SHELXTL-Plus (Sheldrick, 2008) and Mercury (Macrae <i>et al.</i>,
2006)
;
_computing_publication_material     'SHELXTL-Plus (Sheldrick, 2008)'
loop_
    _atom_site_type_symbol
    _atom_site_label
    _atom_site_fract_x
    _atom_site_fract_y
    _atom_site_fract_z
    _atom_site_U_iso_or_equiv
    _atom_site_adp_type
    _atom_site_calc_flag
    _atom_site_refinement_flags
    _atom_site_occupancy
    _atom_site_disorder_assembly
    _atom_site_disorder_group
    O O1 -0.07980(14) 0.45302(6) 0.31575(9) 0.0611(3) Uani d . 1 . .
    O O2 0.43726(17) 0.45205(7) 0.60674(8) 0.0646(3) Uani d . 1 . .
    O O3 0.67391(17) 0.29800(7) 0.65190(8) 0.0627(3) Uani d . 1 . .
    O O4 0.86811(14) 0.37514(6) 0.59822(8) 0.0571(3) Uani d . 1 . .
    O O5 1.03226(14) 0.08582(5) 0.40318(7) 0.0495(2) Uani d . 1 . .
    C C1 -0.2189(2) 0.45660(10) 0.23520(15) 0.0697(5) Uani d . 1 . .
    H H1A -0.3227 0.4888 0.2267 0.084 Uiso calc R 1 . .
    C C2 -0.1874(2) 0.40812(10) 0.16994(13) 0.0642(4) Uani d . 1 . .
    H H2A -0.2628 0.4004 0.1090 0.077 Uiso calc R 1 . .
    C C3 -0.0168(2) 0.37048(9) 0.21122(11) 0.0514(3) Uani d . 1 . .
    H H3A 0.0416 0.3328 0.1829 0.062 Uiso calc R 1 . .
    C C4 0.04471(17) 0.39962(7) 0.29930(10) 0.0439(3) Uani d . 1 . .
    C C5 0.21001(17) 0.38693(7) 0.37425(10) 0.0411(3) Uani d . 1 . .
    C C6 0.23954(19) 0.42500(8) 0.45737(11) 0.0488(3) Uani d . 1 . .
    H H6A 0.1459 0.4574 0.4679 0.059 Uiso calc R 1 . .
    C C7 0.4111(2) 0.41770(8) 0.53120(10) 0.0471(3) Uani d . 1 . .
    C C8 0.56299(18) 0.36875(7) 0.50669(9) 0.0422(3) Uani d . 1 . .
    H H8A 0.6283 0.4004 0.4688 0.051 Uiso calc R 1 . .
    C C9 0.47735(17) 0.29939(7) 0.44584(9) 0.0394(3) Uani d . 1 . .
    H H9A 0.3986 0.2718 0.4806 0.047 Uiso calc R 1 . .
    C C10 0.34964(17) 0.33007(8) 0.35447(9) 0.0415(3) Uani d . 1 . .
    H H10A 0.4249 0.3548 0.3165 0.050 Uiso calc R 1 . .
    H H10B 0.2835 0.2874 0.3179 0.050 Uiso calc R 1 . .
    C C11 0.7048(2) 0.34303(8) 0.59512(9) 0.0457(3) Uani d . 1 . .
    C C12 1.0290(2) 0.34644(11) 0.66794(13) 0.0672(5) Uani d . 1 . .
    H H12A 0.9931 0.3332 0.7262 0.081 Uiso calc R 1 . .
    H H12B 1.1248 0.3860 0.6827 0.081 Uiso calc R 1 . .
    C C13 1.1037(3) 0.27755(12) 0.62977(14) 0.0757(5) Uani d . 1 . .
    H H13A 1.2236 0.2645 0.6702 0.114 Uiso calc R 1 . .
    H H13B 1.1170 0.2882 0.5667 0.114 Uiso calc R 1 . .
    H H13C 1.0189 0.2352 0.6277 0.114 Uiso calc R 1 . .
    C C14 0.62510(16) 0.24380(7) 0.43058(8) 0.0373(2) Uani d . 1 . .
    C C15 0.6367(2) 0.17049(8) 0.46933(10) 0.0454(3) Uani d . 1 . .
    H H15A 0.5501 0.1555 0.5031 0.054 Uiso calc R 1 . .
    C C16 0.7726(2) 0.11937(8) 0.45920(10) 0.0482(3) Uani d . 1 . .
    H H16A 0.7773 0.0705 0.4861 0.058 Uiso calc R 1 . .
    C C17 0.90234(17) 0.14023(7) 0.40922(9) 0.0381(3) Uani d . 1 . .
    C C18 0.89386(18) 0.21308(7) 0.36978(10) 0.0420(3) Uani d . 1 . .
    H H18A 0.9803 0.2279 0.3358 0.050 Uiso calc R 1 . .
    C C19 0.75621(18) 0.26366(7) 0.38113(10) 0.0431(3) Uani d . 1 . .
    H H19A 0.7518 0.3126 0.3546 0.052 Uiso calc R 1 . .
    C C20 1.1525(2) 0.10138(8) 0.34250(11) 0.0516(3) Uani d . 1 . .
    H H20A 1.2328 0.1449 0.3665 0.062 Uiso calc R 1 . .
    H H20B 1.0795 0.1137 0.2789 0.062 Uiso calc R 1 . .
    C C21 1.2679(3) 0.03130(10) 0.33988(16) 0.0721(5) Uani d . 1 . .
    H H21A 1.3438 0.0389 0.2953 0.108 Uiso calc R 1 . .
    H H21B 1.1871 -0.0122 0.3206 0.108 Uiso calc R 1 . .
    H H21C 1.3471 0.0220 0.4021 0.108 Uiso calc R 1 . .
loop_
    _atom_site_aniso_label
    _atom_site_aniso_U_11
    _atom_site_aniso_U_22
    _atom_site_aniso_U_33
    _atom_site_aniso_U_12
    _atom_site_aniso_U_13
    _atom_site_aniso_U_23
    O1 0.0433(5) 0.0450(5) 0.0870(8) 0.0109(4) 0.0004(5) -0.0034(5)
    O2 0.0676(7) 0.0628(7) 0.0603(6) 0.0169(5) 0.0094(5) -0.0202(5)
    O3 0.0758(8) 0.0597(7) 0.0523(6) 0.0065(6) 0.0152(5) 0.0072(5)
    O4 0.0461(6) 0.0526(6) 0.0649(6) 0.0054(4) -0.0016(5) 0.0015(5)
    O5 0.0533(6) 0.0412(5) 0.0612(6) 0.0136(4) 0.0276(5) 0.0092(4)
    C1 0.0432(8) 0.0489(8) 0.1032(14) 0.0069(6) -0.0088(8) 0.0089(9)
    C2 0.0507(8) 0.0561(9) 0.0740(10) -0.0053(7) -0.0081(7) 0.0176(8)
    C3 0.0451(7) 0.0488(7) 0.0575(8) -0.0019(6) 0.0068(6) 0.0090(6)
    C4 0.0351(6) 0.0335(6) 0.0620(8) 0.0017(5) 0.0095(5) 0.0077(5)
    C5 0.0351(6) 0.0344(6) 0.0540(7) 0.0007(5) 0.0110(5) 0.0047(5)
    C6 0.0429(7) 0.0422(7) 0.0612(8) 0.0107(6) 0.0123(6) -0.0033(6)
    C7 0.0482(7) 0.0392(6) 0.0532(7) 0.0068(5) 0.0109(6) -0.0051(6)
    C8 0.0409(6) 0.0375(6) 0.0467(6) 0.0037(5) 0.0078(5) -0.0007(5)
    C9 0.0384(6) 0.0371(6) 0.0435(6) 0.0038(5) 0.0119(5) -0.0010(5)
    C10 0.0360(6) 0.0418(6) 0.0458(6) 0.0034(5) 0.0083(5) -0.0012(5)
    C11 0.0514(7) 0.0393(6) 0.0442(7) 0.0092(6) 0.0076(5) -0.0061(5)
    C12 0.0538(9) 0.0695(10) 0.0660(10) 0.0137(8) -0.0094(7) -0.0107(8)
    C13 0.0679(11) 0.0849(13) 0.0670(10) 0.0279(10) 0.0021(8) -0.0060(9)
    C14 0.0368(6) 0.0366(6) 0.0381(6) 0.0038(5) 0.0081(5) -0.0020(5)
    C15 0.0512(7) 0.0416(7) 0.0499(7) 0.0034(5) 0.0251(6) 0.0051(5)
    C16 0.0597(8) 0.0352(6) 0.0572(8) 0.0075(6) 0.0286(6) 0.0095(6)
    C17 0.0392(6) 0.0354(6) 0.0405(6) 0.0052(5) 0.0111(5) 0.0006(5)
    C18 0.0389(6) 0.0400(6) 0.0502(7) 0.0018(5) 0.0169(5) 0.0074(5)
    C19 0.0424(7) 0.0354(6) 0.0529(7) 0.0041(5) 0.0144(5) 0.0083(5)
    C20 0.0475(7) 0.0490(7) 0.0645(9) 0.0072(6) 0.0260(7) 0.0040(6)
    C21 0.0684(11) 0.0543(9) 0.1091(15) 0.0148(8) 0.0516(11) 0.0028(9)
_geom_special_details
;
All e.s.d.'s (except the e.s.d. in the dihedral angle between two l.s. planes)
are estimated using the full covariance matrix. The cell e.s.d.'s are taken
into account individually in the estimation of e.s.d.'s in distances, angles
and torsion angles; correlations between e.s.d.'s in cell parameters are only
used when they are defined by crystal symmetry. An approximate (isotropic)
treatment of cell e.s.d.'s is used for estimating e.s.d.'s involving l.s.
planes.
;
loop_
    _geom_bond_atom_site_label_1
    _geom_bond_atom_site_label_2
    _geom_bond_site_symmetry_2
    _geom_bond_distance
    _geom_bond_publ_flag
    O1 C1 . 1.353(2) ?
    O1 C4 . 1.3642(16) ?
    O2 C7 . 1.2186(17) ?
    O3 C11 . 1.1949(18) ?
    O4 C11 . 1.3157(18) ?
    O4 C12 . 1.4449(18) ?
    O5 C17 . 1.3616(15) ?
    O5 C20 . 1.4164(17) ?
    C1 C2 . 1.327(3) ?
    C1 H1A . 0.9300 ?
    C2 C3 . 1.413(2) ?
    C2 H2A . 0.9300 ?
    C3 C4 . 1.344(2) ?
    C3 H3A . 0.9300 ?
    C4 C5 . 1.4367(19) ?
    C5 C6 . 1.343(2) ?
    C5 C10 . 1.5015(18) ?
    C6 C7 . 1.448(2) ?
    C6 H6A . 0.9300 ?
    C7 C8 . 1.5133(19) ?
    C8 C11 . 1.5090(19) ?
    C8 C9 . 1.5334(18) ?
    C8 H8A . 0.9800 ?
    C9 C14 . 1.5095(17) ?
    C9 C10 . 1.5204(18) ?
    C9 H9A . 0.9800 ?
    C10 H10A . 0.9700 ?
    C10 H10B . 0.9700 ?
    C12 C13 . 1.478(2) ?
    C12 H12A . 0.9700 ?
    C12 H12B . 0.9700 ?
    C13 H13A . 0.9600 ?
    C13 H13B . 0.9600 ?
    C13 H13C . 0.9600 ?
    C14 C19 . 1.3776(18) ?
    C14 C15 . 1.3842(18) ?
    C15 C16 . 1.3710(19) ?
    C15 H15A . 0.9300 ?
    C16 C17 . 1.3791(18) ?
    C16 H16A . 0.9300 ?
    C17 C18 . 1.3820(17) ?
    C18 C19 . 1.3801(18) ?
    C18 H18A . 0.9300 ?
    C19 H19A . 0.9300 ?
    C20 C21 . 1.489(2) ?
    C20 H20A . 0.9700 ?
    C20 H20B . 0.9700 ?
    C21 H21A . 0.9600 ?
    C21 H21B . 0.9600 ?
    C21 H21C . 0.9600 ?
loop_
    _geom_angle_atom_site_label_1
    _geom_angle_atom_site_label_2
    _geom_angle_atom_site_label_3
    _geom_angle_site_symmetry_1
    _geom_angle_site_symmetry_3
    _geom_angle
    _geom_angle_publ_flag
    C1 O1 C4 . . 106.29(13) ?
    C11 O4 C12 . . 117.70(13) ?
    C17 O5 C20 . . 117.53(10) ?
    C2 C1 O1 . . 110.96(14) ?
    C2 C1 H1A . . 124.5 ?
    O1 C1 H1A . . 124.5 ?
    C1 C2 C3 . . 106.45(15) ?
    C1 C2 H2A . . 126.8 ?
    C3 C2 H2A . . 126.8 ?
    C4 C3 C2 . . 106.68(15) ?
    C4 C3 H3A . . 126.7 ?
    C2 C3 H3A . . 126.7 ?
    C3 C4 O1 . . 109.60(12) ?
    C3 C4 C5 . . 133.38(13) ?
    O1 C4 C5 . . 117.00(13) ?
    C6 C5 C4 . . 121.59(12) ?
    C6 C5 C10 . . 121.65(12) ?
    C4 C5 C10 . . 116.75(12) ?
    C5 C6 C7 . . 122.71(12) ?
    C5 C6 H6A . . 118.6 ?
    C7 C6 H6A . . 118.6 ?
    O2 C7 C6 . . 122.59(13) ?
    O2 C7 C8 . . 121.33(13) ?
    C6 C7 C8 . . 115.95(12) ?
    C11 C8 C7 . . 111.43(11) ?
    C11 C8 C9 . . 110.98(11) ?
    C7 C8 C9 . . 110.55(11) ?
    C11 C8 H8A . . 107.9 ?
    C7 C8 H8A . . 107.9 ?
    C9 C8 H8A . . 107.9 ?
    C14 C9 C10 . . 114.30(10) ?
    C14 C9 C8 . . 112.04(10) ?
    C10 C9 C8 . . 107.80(10) ?
    C14 C9 H9A . . 107.5 ?
    C10 C9 H9A . . 107.5 ?
    C8 C9 H9A . . 107.5 ?
    C5 C10 C9 . . 111.80(11) ?
    C5 C10 H10A . . 109.3 ?
    C9 C10 H10A . . 109.3 ?
    C5 C10 H10B . . 109.3 ?
    C9 C10 H10B . . 109.3 ?
    H10A C10 H10B . . 107.9 ?
    O3 C11 O4 . . 125.33(13) ?
    O3 C11 C8 . . 124.65(14) ?
    O4 C11 C8 . . 109.97(12) ?
    O4 C12 C13 . . 109.51(13) ?
    O4 C12 H12A . . 109.8 ?
    C13 C12 H12A . . 109.8 ?
    O4 C12 H12B . . 109.8 ?
    C13 C12 H12B . . 109.8 ?
    H12A C12 H12B . . 108.2 ?
    C12 C13 H13A . . 109.5 ?
    C12 C13 H13B . . 109.5 ?
    H13A C13 H13B . . 109.5 ?
    C12 C13 H13C . . 109.5 ?
    H13A C13 H13C . . 109.5 ?
    H13B C13 H13C . . 109.5 ?
    C19 C14 C15 . . 117.27(11) ?
    C19 C14 C9 . . 122.46(11) ?
    C15 C14 C9 . . 120.24(11) ?
    C16 C15 C14 . . 121.73(12) ?
    C16 C15 H15A . . 119.1 ?
    C14 C15 H15A . . 119.1 ?
    C15 C16 C17 . . 120.16(12) ?
    C15 C16 H16A . . 119.9 ?
    C17 C16 H16A . . 119.9 ?
    O5 C17 C16 . . 116.00(11) ?
    O5 C17 C18 . . 124.71(11) ?
    C16 C17 C18 . . 119.28(11) ?
    C19 C18 C17 . . 119.55(12) ?
    C19 C18 H18A . . 120.2 ?
    C17 C18 H18A . . 120.2 ?
    C14 C19 C18 . . 122.01(12) ?
    C14 C19 H19A . . 119.0 ?
    C18 C19 H19A . . 119.0 ?
    O5 C20 C21 . . 107.84(12) ?
    O5 C20 H20A . . 110.1 ?
    C21 C20 H20A . . 110.1 ?
    O5 C20 H20B . . 110.1 ?
    C21 C20 H20B . . 110.1 ?
    H20A C20 H20B . . 108.5 ?
    C20 C21 H21A . . 109.5 ?
    C20 C21 H21B . . 109.5 ?
    H21A C21 H21B . . 109.5 ?
    C20 C21 H21C . . 109.5 ?
    H21A C21 H21C . . 109.5 ?
    H21B C21 H21C . . 109.5 ?
loop_
    _geom_torsion_atom_site_label_1
    _geom_torsion_atom_site_label_2
    _geom_torsion_atom_site_label_3
    _geom_torsion_atom_site_label_4
    _geom_torsion_site_symmetry_1
    _geom_torsion_site_symmetry_2
    _geom_torsion_site_symmetry_3
    _geom_torsion_site_symmetry_4
    _geom_torsion
    _geom_torsion_publ_flag
    C4 O1 C1 C2 . . . . 0.19(19) ?
    O1 C1 C2 C3 . . . . 0.2(2) ?
    C1 C2 C3 C4 . . . . -0.55(18) ?
    C2 C3 C4 O1 . . . . 0.68(16) ?
    C2 C3 C4 C5 . . . . -177.72(14) ?
    C1 O1 C4 C3 . . . . -0.55(16) ?
    C1 O1 C4 C5 . . . . 178.14(13) ?
    C3 C4 C5 C6 . . . . 179.29(15) ?
    O1 C4 C5 C6 . . . . 0.99(19) ?
    C3 C4 C5 C10 . . . . 0.3(2) ?
    O1 C4 C5 C10 . . . . -177.97(11) ?
    C4 C5 C6 C7 . . . . -175.17(13) ?
    C10 C5 C6 C7 . . . . 3.7(2) ?
    C5 C6 C7 O2 . . . . -179.68(15) ?
    C5 C6 C7 C8 . . . . 4.3(2) ?
    O2 C7 C8 C11 . . . . 23.0(2) ?
    C6 C7 C8 C11 . . . . -160.97(12) ?
    O2 C7 C8 C9 . . . . 146.87(14) ?
    C6 C7 C8 C9 . . . . -37.06(17) ?
    C11 C8 C9 C14 . . . . -48.49(15) ?
    C7 C8 C9 C14 . . . . -172.65(11) ?
    C11 C8 C9 C10 . . . . -175.09(11) ?
    C7 C8 C9 C10 . . . . 60.74(14) ?
    C6 C5 C10 C9 . . . . 21.98(18) ?
    C4 C5 C10 C9 . . . . -159.07(11) ?
    C14 C9 C10 C5 . . . . -178.13(10) ?
    C8 C9 C10 C5 . . . . -52.86(14) ?
    C12 O4 C11 O3 . . . . 8.9(2) ?
    C12 O4 C11 C8 . . . . -168.69(12) ?
    C7 C8 C11 O3 . . . . 68.81(17) ?
    C9 C8 C11 O3 . . . . -54.86(17) ?
    C7 C8 C11 O4 . . . . -113.62(13) ?
    C9 C8 C11 O4 . . . . 122.71(12) ?
    C11 O4 C12 C13 . . . . 83.8(2) ?
    C10 C9 C14 C19 . . . . 58.90(16) ?
    C8 C9 C14 C19 . . . . -64.11(16) ?
    C10 C9 C14 C15 . . . . -123.20(13) ?
    C8 C9 C14 C15 . . . . 113.80(14) ?
    C19 C14 C15 C16 . . . . 0.0(2) ?
    C9 C14 C15 C16 . . . . -178.05(13) ?
    C14 C15 C16 C17 . . . . -0.1(2) ?
    C20 O5 C17 C16 . . . . 172.14(13) ?
    C20 O5 C17 C18 . . . . -8.22(19) ?
    C15 C16 C17 O5 . . . . 179.78(13) ?
    C15 C16 C17 C18 . . . . 0.1(2) ?
    O5 C17 C18 C19 . . . . -179.55(13) ?
    C16 C17 C18 C19 . . . . 0.1(2) ?
    C15 C14 C19 C18 . . . . 0.2(2) ?
    C9 C14 C19 C18 . . . . 178.21(12) ?
    C17 C18 C19 C14 . . . . -0.3(2) ?
    C17 O5 C20 C21 . . . . -174.37(14) ?
loop_
    _geom_hbond_atom_site_label_D
    _geom_hbond_atom_site_label_H
    _geom_hbond_atom_site_label_A
    _geom_hbond_site_symmetry_A
    _geom_hbond_distance_DH
    _geom_hbond_distance_HA
    _geom_hbond_distance_DA
    _geom_hbond_angle_DHA
    _geom_hbond_publ_flag
    C3 H3A O3 4_565 0.93 2.55 3.441(2) 160 y
    C6 H6A O1 1_555 0.93 2.42 2.761(2) 102 y
    C19 H19A Cg 1_655 0.93 2.82 3.641(2) 147 y
    C21 H21A Cg 2_645 0.96 2.94 3.546(3) 122 y
data_global
_journal_date_recd_electronic     2008-09-05
_journal_date_accepted     2008-11-28
_journal_name_full     'Acta Crystallographica, Section E'
_journal_year     2009
_journal_volume     65
_journal_issue      1
_journal_page_first     o70
_journal_page_last     o70
_journal_paper_category     QO
_journal_coeditor_code     FB2116
_publ_contact_author_name
;
'Hasan^*^,Aurangzeb'
;
_publ_contact_author_address
;
Department of Chemistry
Quaid-i-Azam University Islamabad
45320-Pakistan
;
_publ_contact_author_email     flavonoids@hotmail.com
_publ_contact_author_fax     ?
_publ_contact_author_phone     ?
_publ_section_title
;
(1<i>RS</i>,6<i>SR</i>)-Ethyl
6-(4-ethoxyphenyl)-4-(furan-2-yl)-2-oxocyclohex-3-ene-1-carboxylate
;
loop_
    _publ_author_name
    _publ_author_address
    'Badshah, Amir'
;
Department of Chemistry
Quaid-i-Azam University
Islamabad 45320
Pakistan
;
    'Hasan, Aurangzeb'
;
Department of Chemistry
Quaid-i-Azam University
Islamabad 45320
Pakistan
;
    'Barbar\'in, Cecilia R.'
;
Divisi\'on de Estudios de Posgrado,
Facultad de Ciencias Qu\'imicas, UANL,
Guerreo y Progreso S/N, Col. Trevi\~no, CP
64570, Monterrey, NL, Mexico
;
    'Abbas, Asghar'
;
Department of Chemistry
Quaid-i-Azam University
Islamabad 45320
Pakistan
;
    'Ali, Sajid'
;
Department of Chemistry
Quaid-i-Azam University
Islamabad 45320
Pakistan
;
