# Supplementary material for: Ethyl 6-(4-ethoxy­phen­yl)-4-(furan-2-yl)-2-oxocyclo­hex-3-ene-1-carboxyl­ate
Source: Acta Crystallogr Sect E Struct Rep Online. 2008 Dec 10;65(Pt 1):o70. doi: 10.1107/S1600536808040130 (PMC2967980; doi:10.1107/S1600536808040130)
Supplement: Supplementary file 2 [file e-65-00o70-Isup2.hkl]

# 
# h,k,l, Fc-squared, Fo-squared, sigma(Fo-squared) and status flag 
# 
data_I
_shelx_title ' 1FUE in P2(1)/n  LAST REFINEMENT' 
_shelx_refln_list_code          4 
_shelx_F_calc_maximum       86.94 
_exptl_crystal_F_000       752.00 
_reflns_d_resolution_high  0.7109 
 
loop_ 
 _symmetry_equiv_pos_as_xyz 
 'x, y, z' 
 '-x+1/2, y+1/2, -z+1/2' 
 '-x, -y, -z' 
 'x-1/2, -y-1/2, z-1/2' 
 
_cell_length_a     7.3605 
_cell_length_b    17.3502 
_cell_length_c    14.4728 
_cell_angle_alpha  90.000 
_cell_angle_beta  104.066 
_cell_angle_gamma  90.000 
 
_shelx_F_squared_multiplier     1.000 
 
loop_ 
 _refln_index_h 
 _refln_index_k 
 _refln_index_l 
 _refln_F_squared_calc 
 _refln_F_squared_meas 
 _refln_F_squared_sigma 
 _refln_observed_status 
   2   0   0       46.80       47.13      1.20 o 
   4   0   0        0.03        3.18      0.63 o 
   6   0   0      182.07      162.54      5.43 o 
   8   0   0       27.82       26.92      2.17 o 
  10   0   0        1.41       -2.29      2.29 o 
   1   1   0      185.40      182.03      2.57 o 
   2   1   0      314.31      281.74      3.05 o 
   3   1   0      211.07      212.87      3.83 o 
   4   1   0      109.90      103.26      3.39 o 
   5   1   0      135.07      124.22      5.52 o 
   6   1   0       58.59       62.12      2.12 o 
   7   1   0        7.48        6.51      0.83 o 
   8   1   0       16.74       16.12      1.96 o 
   9   1   0       15.49       17.14      1.79 o 
  10   1   0        0.07        1.43      1.23 o 
   0   2   0      766.32      773.69      6.66 o 
   1   2   0        0.18        0.25      0.17 o 
   2   2   0       18.03       21.29      2.01 o 
   3   2   0      253.93      234.69      4.57 o 
   4   2   0      540.51      517.13      9.51 o 
   5   2   0      144.00      144.18      5.49 o 
   6   2   0      137.89      141.43      4.79 o 
   7   2   0       80.57       91.48      3.62 o 
   8   2   0       90.55       91.97      3.28 o 
   9   2   0        2.15        1.92      1.95 o 
  10   2   0        0.19        1.32      1.70 o 
   1   3   0      120.79      151.17      2.86 o 
   2   3   0     3024.73     3004.82     14.35 o 
   3   3   0     1171.30     1118.18      9.61 o 
   4   3   0       37.21       42.99      1.60 o 
   5   3   0        2.43        2.96      0.75 o 
   6   3   0      226.14      220.50      5.93 o 
   7   3   0      111.37      113.11      4.28 o 
   8   3   0       75.95       81.93      3.16 o 
   9   3   0        0.01       -1.32      2.53 o 
   1   4   0     1007.50      895.70     10.39 o 
   2   4   0      543.82      563.36      6.57 o 
   3   4   0     1647.25     1651.87     19.46 o 
   4   4   0       12.20       13.31      0.62 o 
   5   4   0      101.39      113.81      4.86 o 
   6   4   0       92.54       90.61      4.14 o 
   7   4   0        0.37        0.14      0.97 o 
   8   4   0       23.17       21.52      2.12 o 
   9   4   0       10.83       11.91      2.26 o 
   1   5   0      119.87      150.47      3.84 o 
   2   5   0      482.32      484.57      6.15 o 
   3   5   0      225.93      225.66      4.54 o 
   4   5   0      128.68      122.32      3.40 o 
   5   5   0      364.08      363.10      7.80 o 
   6   5   0      545.44      522.43      8.37 o 
   7   5   0        5.50        6.25      1.10 o 
   8   5   0       53.55       56.17      2.75 o 
   9   5   0        0.35       -2.09      2.09 o 
   0   6   0     3340.20     3235.05     21.69 o 
   1   6   0      278.58      289.90      6.66 o 
   2   6   0        2.57        2.49      0.92 o 
   3   6   0     2536.37     2484.87     15.29 o 
   4   6   0       40.14       42.38      1.10 o 
   5   6   0      148.67      162.67      5.43 o 
   6   6   0      211.22      227.09      5.74 o 
   7   6   0        8.15        5.88      1.12 o 
   8   6   0        1.25        2.33      1.78 o 
   9   6   0       27.64       19.11      2.90 o 
   1   7   0     1848.60     1877.20     17.27 o 
   2   7   0     1163.25     1263.03     10.29 o 
   3   7   0      514.30      547.47      8.84 o 
   4   7   0      506.95      532.82      8.71 o 
   5   7   0       28.23       30.54      1.41 o 
   6   7   0      141.06      123.90      4.23 o 
   7   7   0      170.21      176.18      4.21 o 
   8   7   0        0.22        0.58      2.46 o 
   9   7   0        0.06        2.51      1.80 o 
   0   8   0       68.95       89.35      2.94 o 
   1   8   0      278.27      276.18      5.04 o 
   2   8   0       56.68       70.64      1.82 o 
   3   8   0       82.53       66.73      2.22 o 
   4   8   0        3.09        1.81      0.94 o 
   5   8   0      328.47      318.18      6.86 o 
   6   8   0        8.60        6.69      1.14 o 
   7   8   0       80.42       81.44      3.14 o 
   8   8   0        5.89        5.38      2.07 o 
   9   8   0       18.99       17.54      2.68 o 
   1   9   0       13.26        8.61      0.51 o 
   2   9   0      281.19      263.43      4.95 o 
   3   9   0       11.45        9.27      0.61 o 
   4   9   0       11.10       12.48      0.75 o 
   5   9   0       19.65       18.78      1.31 o 
   6   9   0       21.38       17.77      1.32 o 
   7   9   0        0.00       -1.43      1.43 o 
   8   9   0        0.48        0.44      2.07 o 
   9   9   0        0.38        2.36      2.22 o 
   0  10   0       73.17       84.92      4.16 o 
   1  10   0      347.76      343.71      5.59 o 
   2  10   0       18.32       17.44      0.73 o 
   3  10   0        0.37        1.13      0.60 o 
   4  10   0        1.13        0.82      0.55 o 
   5  10   0        0.00        0.39      0.92 o 
   6  10   0      186.32      183.46      4.57 o 
   7  10   0        2.87        5.93      1.75 o 
   8  10   0        3.72        2.38      2.11 o 
   9  10   0       25.73       30.16      2.96 o 
   1  11   0      241.73      258.17      4.81 o 
   2  11   0        2.05        1.10      0.53 o 
   3  11   0       15.12       12.73      0.76 o 
   4  11   0        4.80        5.20      0.66 o 
   5  11   0        6.16        7.93      1.10 o 
   6  11   0        0.17        3.80      1.07 o 
   7  11   0       32.28       34.77      2.53 o 
   8  11   0        1.09        3.69      2.11 o 
   0  12   0      459.12      418.05      8.59 o 
   1  12   0       51.69       43.29      1.12 o 
   2  12   0       19.08       22.34      0.86 o 
   3  12   0      170.96      156.70      3.86 o 
   4  12   0        0.84       -0.57      1.02 o 
   5  12   0       51.83       58.15      1.89 o 
   6  12   0       44.00       46.59      1.70 o 
   7  12   0       16.24       14.62      2.04 o 
   8  12   0        6.17       -0.51      2.72 o 
   1  13   0       65.33       86.07      1.95 o 
   2  13   0      629.29      655.09      6.92 o 
   3  13   0       16.05       19.12      0.91 o 
   4  13   0      152.58      164.59      3.43 o 
   5  13   0        0.67       -0.24      0.95 o 
   6  13   0        0.24       -0.92      1.48 o 
   7  13   0       23.13       26.97      2.43 o 
   8  13   0        0.16       -0.71      2.09 o 
   0  14   0       75.29       81.90      2.48 o 
   1  14   0        1.26        1.79      0.88 o 
   2  14   0      188.01      173.80      3.86 o 
   3  14   0      469.49      468.26      5.49 o 
   4  14   0        0.11        0.07      0.59 o 
   5  14   0       47.65       54.35      1.83 o 
   6  14   0       18.88       16.95      2.07 o 
   7  14   0        7.58       12.59      2.29 o 
   8  14   0        2.51       -1.27      2.31 o 
   1  15   0      247.34      219.23      5.94 o 
   2  15   0        4.41        3.78      0.70 o 
   3  15   0        0.68       -0.04      0.59 o 
   4  15   0        5.92        5.98      0.71 o 
   5  15   0        0.02        0.22      1.34 o 
   6  15   0       56.25       53.23      2.89 o 
   7  15   0       49.31       62.86      3.31 o 
   0  16   0       61.98       69.16      2.29 o 
   1  16   0        0.06        0.99      0.87 o 
   2  16   0        4.77        5.69      1.04 o 
   3  16   0        1.03        0.60      0.65 o 
   4  16   0        0.20        0.37      0.58 o 
   5  16   0       27.45       28.60      2.16 o 
   6  16   0        0.57       -0.34      1.85 o 
   7  16   0       43.82       45.89      3.29 o 
   1  17   0      245.66      242.87      3.72 o 
   2  17   0        0.41        0.70      0.61 o 
   3  17   0        1.74        3.54      0.98 o 
   4  17   0        1.68        2.07      1.93 o 
   5  17   0       23.82       32.52      2.41 o 
   6  17   0        0.01       -2.07      2.07 o 
   7  17   0        1.29        4.99      2.19 o 
   0  18   0        9.40        6.73      1.02 o 
   1  18   0      102.59      102.46      2.46 o 
   2  18   0       61.66       66.76      1.57 o 
   3  18   0      100.16      100.33      2.35 o 
   4  18   0       23.65       22.99      2.65 o 
   5  18   0       22.31       33.65      2.63 o 
   6  18   0        0.43        2.62      2.12 o 
   1  19   0        6.28        5.57      1.10 o 
   2  19   0        0.00        0.82      1.03 o 
   3  19   0       58.85       55.60      2.91 o 
   4  19   0        0.38        0.70      1.15 o 
   5  19   0        2.98        5.16      1.85 o 
   6  19   0        4.14        2.77      1.95 o 
   0  20   0        4.13        4.35      2.26 o 
   1  20   0       85.74       78.13      2.17 o 
   2  20   0       25.42       24.01      2.75 o 
   3  20   0       20.62       20.21      1.49 o 
   4  20   0        0.22       -0.22      1.35 o 
   5  20   0       32.92       41.61      3.01 o 
   1  21   0        1.41        2.71      1.78 o 
   2  21   0       48.20       52.05      2.09 o 
   3  21   0        2.34        0.20      2.09 o 
   4  21   0       34.85       36.64      2.01 o 
   5  21   0        0.26       -0.56      1.90 o 
   0  22   0        1.24        0.20      1.51 o 
   1  22   0       30.99       28.10      3.52 o 
   2  22   0       52.06       45.63      5.75 o 
   3  22   0       25.16       21.97      4.39 o 
   4  22   0        6.99        2.38      3.42 o 
   1  23   0        7.35        8.95      1.62 o 
   2  23   0        0.06        1.54      1.18 o 
   3  23   0        2.16        4.60      1.67 o 
   0  24   0       84.74       88.71      4.13 o 
   1  24   0        0.26       -0.25      1.38 o 
  -9   0   1        0.00       -1.34      1.65 o 
  -7   0   1      279.51      272.90      5.91 o 
  -5   0   1      242.18      227.55      6.66 o 
  -3   0   1     1484.07     1358.09     10.34 o 
  -1   0   1      512.47      501.19      4.16 o 
   1   0   1      200.57      199.12      4.13 o 
   3   0   1      611.49      601.36      7.10 o 
   5   0   1      403.26      372.32      8.10 o 
   7   0   1       73.86       71.83      2.21 o 
   9   0   1       89.91      100.63      3.97 o 
 -10   1   1        2.97        1.32      1.38 o 
  -9   1   1        5.07        7.45      1.53 o 
  -8   1   1        0.00        2.24      1.14 o 
  -7   1   1        3.85        1.72      1.10 o 
  -6   1   1       31.06       32.29      1.02 o 
  -5   1   1      687.90      691.66      7.75 o 
  -4   1   1      263.56      266.00      5.01 o 
  -3   1   1       60.22       73.03      1.31 o 
  -2   1   1     2054.00     1825.98      7.45 o 
  -1   1   1      277.70      232.57      2.45 o 
   2   1   1       19.65       14.97      0.31 o 
   3   1   1       26.27       14.05      0.39 o 
   4   1   1        2.29        1.87      0.30 o 
   5   1   1        0.60        1.22      1.05 o 
   6   1   1      193.83      181.03      3.89 o 
   7   1   1      482.31      475.36      5.18 o 
   8   1   1       29.48       33.34      1.71 o 
   9   1   1        0.02        0.06      2.79 o 
 -10   2   1        0.26       -1.60      1.60 o 
  -9   2   1       30.13       26.97      2.55 o 
  -8   2   1      204.69      222.27      4.57 o 
  -7   2   1      271.86      268.64      5.69 o 
  -6   2   1      326.79      328.42      7.05 o 
  -5   2   1       63.86       70.69      2.55 o 
  -4   2   1       18.42       24.13      1.04 o 
  -3   2   1       49.81       42.80      1.21 o 
  -2   2   1      375.43      351.54      5.10 o 
  -1   2   1      210.85      236.11      3.22 o 
   0   2   1      628.48      607.17     17.78 o 
   1   2   1      352.56      319.07      6.82 o 
   2   2   1       17.53       24.33     14.76 o 
   3   2   1      202.15      192.08      6.74 o 
   4   2   1     1574.61     1474.55     11.28 o 
   5   2   1      148.43      154.05      5.62 o 
   6   2   1      263.80      246.34      6.08 o 
   7   2   1        0.05        0.27      1.00 o 
   8   2   1       36.23       33.48      2.53 o 
   9   2   1       12.62       15.83      2.48 o 
 -10   3   1        0.39        1.94      1.58 o 
  -9   3   1        4.38        1.89      2.06 o 
  -8   3   1       51.27       52.36      2.75 o 
  -7   3   1       58.98       53.23      1.83 o 
  -6   3   1      200.04      202.42      5.71 o 
  -5   3   1      268.27      279.95      7.34 o 
  -4   3   1        0.43        1.55      0.59 o 
  -3   3   1       10.85        9.31      0.61 o 
  -2   3   1       18.28       20.68      1.39 o 
   0   3   1     1608.56     1552.58     48.18 o 
   1   3   1      771.11      645.99      8.44 o 
   2   3   1     1223.79     1099.74      8.92 o 
   3   3   1      227.92      215.17      8.81 o 
   4   3   1      467.78      547.34     15.53 o 
   5   3   1        4.30        2.38      0.80 o 
   6   3   1       19.74       21.74      1.38 o 
   7   3   1       52.12       51.90      1.85 o 
   8   3   1      106.26      108.99      3.48 o 
   9   3   1        5.87        6.35      2.06 o 
 -10   4   1       44.88       49.49      3.70 o 
  -9   4   1        4.43        2.56      2.21 o 
  -8   4   1        0.52        3.29      1.82 o 
  -7   4   1       44.93       42.34      1.70 o 
  -6   4   1       51.09       56.49      1.99 o 
  -5   4   1       25.75       24.98      1.21 o 
  -4   4   1     1126.48     1146.98     15.63 o 
  -3   4   1     1032.51     1138.55      9.74 o 
  -2   4   1     2104.03     2063.59     12.54 o 
  -1   4   1      697.53      632.73      6.26 o 
   0   4   1     2812.06     2761.37     24.24 o 
   1   4   1     4764.81     4522.88     28.88 o 
   2   4   1      131.64      107.89      6.46 o 
   3   4   1       24.85        8.82      0.50 o 
   4   4   1      372.04      383.88      8.38 o 
   5   4   1       43.11       39.00      1.48 o 
   6   4   1       22.07       16.93      1.27 o 
   7   4   1        0.27       -0.83      0.95 o 
   8   4   1       58.16       59.73      2.96 o 
   9   4   1       19.45       18.56      2.73 o 
  -9   5   1       21.75       18.26      2.58 o 
  -8   5   1        4.65        0.83      2.60 o 
  -7   5   1        6.14        6.54      1.15 o 
  -6   5   1      281.83      281.20      6.45 o 
  -5   5   1       24.36       23.73      1.19 o 
  -4   5   1      188.17      203.60      4.39 o 
  -3   5   1      385.34      417.81      8.55 o 
  -2   5   1      546.63      567.47      6.65 o 
  -1   5   1     7559.30     7045.70     54.09 o 
   0   5   1      362.79      371.22      5.00 o 
   1   5   1      122.10      128.11      4.53 o 
   2   5   1      221.02      204.38      4.17 o 
   3   5   1      205.00      207.19      4.50 o 
   4   5   1      559.52      572.31      7.13 o 
   5   5   1      226.10      218.04      6.52 o 
   6   5   1       94.47       97.32      4.26 o 
   7   5   1        0.43        1.89      0.99 o 
   8   5   1        0.18       -0.82      1.61 o 
   9   5   1        0.16       -0.51      2.02 o 
  -9   6   1        8.83        4.77      2.17 o 
  -8   6   1        8.24        3.04      1.73 o 
  -7   6   1       35.61       35.36      1.65 o 
  -6   6   1      604.27      554.83      8.61 o 
  -5   6   1       82.31       85.85      2.73 o 
  -4   6   1      698.20      675.08     19.10 o 
  -3   6   1      269.98      223.34      4.61 o 
  -2   6   1      249.22      267.85      4.85 o 
  -1   6   1     3495.99     3553.23     37.35 o 
   0   6   1       46.41       80.55      2.17 o 
   1   6   1       82.67       74.98      2.08 o 
   2   6   1        6.37        6.45      0.59 o 
   3   6   1       73.00       93.94      4.48 o 
   4   6   1      224.80      201.11      4.44 o 
   5   6   1      532.83      536.46      9.14 o 
   6   6   1      126.10      126.99      4.21 o 
   7   6   1       40.33       42.10      1.73 o 
   8   6   1        0.99       -1.99      1.99 o 
   9   6   1        2.46        2.26      2.36 o 
  -9   7   1       43.41       38.47      3.13 o 
  -8   7   1        1.03        4.14      2.45 o 
  -7   7   1      129.16      122.13      3.74 o 
  -6   7   1      166.93      170.49      5.04 o 
  -5   7   1      181.25      182.70      5.84 o 
  -4   7   1       49.81       53.16      1.49 o 
  -3   7   1       31.95       39.08      1.02 o 
  -2   7   1       54.40       39.08      1.09 o 
  -1   7   1       51.54       73.41      1.77 o 
   0   7   1      661.42      658.32     19.37 o 
   1   7   1      225.78      229.25      6.32 o 
   2   7   1      819.19      846.09     33.07 o 
   3   7   1       15.73       11.81      0.87 o 
   4   7   1      186.23      197.20      5.39 o 
   5   7   1      308.75      304.13      7.01 o 
   6   7   1       53.52       63.62      2.11 o 
   7   7   1        0.11       -0.24      0.93 o 
   8   7   1       28.05       23.93      2.38 o 
   9   7   1        7.92        6.96      2.46 o 
  -9   8   1       23.59       10.77      2.80 o 
  -8   8   1       10.97       12.43      2.17 o 
  -7   8   1        4.20        6.17      1.19 o 
  -6   8   1       52.70       49.17      1.75 o 
  -5   8   1       11.62       11.67      1.12 o 
  -4   8   1      258.80      255.83      4.87 o 
  -3   8   1      900.67      888.11     21.15 o 
  -2   8   1        8.86       23.77      0.84 o 
  -1   8   1      354.22      397.81      5.83 o 
   0   8   1       38.26       33.44      0.97 o 
   1   8   1      580.77      627.73      7.37 o 
   2   8   1      250.20      252.20      7.92 o 
   3   8   1      103.75      108.19      2.65 o 
   4   8   1      919.19      880.82      8.36 o 
   5   8   1       25.54       28.36      1.43 o 
   6   8   1       20.05       25.17      1.36 o 
   7   8   1        5.18        5.42      1.66 o 
   8   8   1        3.70        0.71      2.06 o 
   9   8   1        5.82        6.27      2.31 o 
  -9   9   1        0.26        1.02      1.83 o 
  -8   9   1       14.70       13.11      2.29 o 
  -7   9   1        0.10       -1.80      1.80 o 
  -6   9   1        0.80        2.65      0.99 o 
  -5   9   1      100.79      115.63      4.40 o 
  -4   9   1       15.74       13.29      1.33 o 
  -3   9   1       19.51       17.57      0.81 o 
  -2   9   1      143.18      174.84      4.18 o 
  -1   9   1     2229.35     2366.73     33.04 o 
   0   9   1       72.63       81.38      2.25 o 
   1   9   1      423.33      452.81      6.27 o 
   2   9   1      120.53      134.03      3.52 o 
   3   9   1      900.29      876.45      8.61 o 
   4   9   1        9.74       15.82      0.79 o 
   5   9   1       83.34       83.34      2.56 o 
   6   9   1       21.35       21.89      1.39 o 
   7   9   1       35.28       37.13      2.33 o 
   8   9   1        2.59        1.24      1.77 o 
   9   9   1       15.76       14.16      3.14 o 
  -9  10   1        2.11        2.48      2.07 o 
  -8  10   1       16.65       13.88      2.56 o 
  -7  10   1       30.63       33.37      2.38 o 
  -6  10   1       19.28       19.31      1.36 o 
  -5  10   1      175.93      163.76      4.96 o 
  -4  10   1      803.20      749.79     14.53 o 
  -3  10   1      724.81      682.02      7.64 o 
  -2  10   1     1208.51     1265.79     10.26 o 
  -1  10   1      215.49      218.91      7.62 o 
   0  10   1       86.66       82.86      2.36 o 
   1  10   1     1171.32     1238.68     17.87 o 
   2  10   1       93.48      108.18      5.69 o 
   3  10   1      118.03      127.92      3.70 o 
   4  10   1       81.35       82.42      2.91 o 
   5  10   1      181.50      180.69      4.99 o 
   6  10   1        1.87        4.67      1.02 o 
   7  10   1        3.43        4.13      1.85 o 
   8  10   1        0.05       -2.24      2.62 o 
   9  10   1        5.31        4.96      2.33 o 
  -9  11   1        0.62        1.46      2.06 o 
  -8  11   1       35.35       40.18      3.13 o 
  -7  11   1       26.39       29.77      2.39 o 
  -6  11   1       47.14       37.53      1.61 o 
  -5  11   1        3.20        1.56      0.97 o 
  -4  11   1       99.35       99.49      3.13 o 
  -3  11   1       72.95       60.15      1.53 o 
  -2  11   1        7.67        8.33      0.59 o 
  -1  11   1      195.13      225.34      6.20 o 
   0  11   1      359.72      317.33      5.42 o 
   1  11   1      162.65      150.47      4.30 o 
   2  11   1      255.78      257.63      4.90 o 
   3  11   1        3.33        3.69      0.61 o 
   4  11   1       94.08       87.09      2.18 o 
   5  11   1       37.67       34.94      1.58 o 
   6  11   1       32.68       34.27      1.58 o 
   7  11   1        1.48        4.16      2.04 o 
   8  11   1        0.09        1.10      2.12 o 
  -8  12   1       28.25       37.40      2.94 o 
  -7  12   1        7.15        6.47      1.89 o 
  -6  12   1        4.11        3.43      1.00 o 
  -5  12   1       27.21       25.54      1.48 o 
  -4  12   1       55.50       63.76      1.51 o 
  -3  12   1      297.75      291.37      8.05 o 
  -2  12   1       43.80       41.86      1.13 o 
  -1  12   1       19.88       20.97      3.09 o 
   0  12   1       68.52       78.45      1.95 o 
   1  12   1        2.68        4.49      0.56 o 
   2  12   1      251.38      244.34      7.28 o 
   3  12   1     1837.08     1776.94     11.25 o 
   4  12   1       20.23       20.20      0.91 o 
   5  12   1      373.71      373.09      6.44 o 
   6  12   1        0.21       -1.31      2.09 o 
   7  12   1        6.42        7.74      2.48 o 
   8  12   1        3.04        2.31      1.97 o 
  -8  13   1        3.35        1.87      2.06 o 
  -7  13   1        0.01       -1.68      1.68 o 
  -6  13   1       13.16       13.96      1.73 o 
  -5  13   1       54.58       52.62      1.82 o 
  -4  13   1       35.59       36.69      1.10 o 
  -3  13   1      134.06      143.89      3.40 o 
  -2  13   1      350.40      337.97      5.15 o 
  -1  13   1       26.20       34.38      2.22 o 
   0  13   1       25.39       19.04      0.79 o 
   1  13   1      301.14      317.51      5.28 o 
   2  13   1      572.77      586.81      6.57 o 
   3  13   1       33.62       28.34      2.02 o 
   4  13   1       85.89       91.84      2.89 o 
   5  13   1       17.12       19.96      1.32 o 
   6  13   1       71.00       82.73      3.06 o 
   7  13   1        2.31        2.87      1.99 o 
   8  13   1        0.43        1.34      1.75 o 
  -8  14   1        0.10        0.66      1.94 o 
  -7  14   1       29.73       28.89      2.65 o 
  -6  14   1        6.79        6.30      1.80 o 
  -5  14   1       61.75       65.20      1.95 o 
  -4  14   1       45.95       41.58      3.24 o 
  -3  14   1        2.51        7.80      3.80 o 
  -2  14   1      292.49      276.26      8.05 o 
  -1  14   1       75.08       75.62      1.75 o 
   0  14   1       24.68       26.92      1.30 o 
   1  14   1        6.00        4.98      1.30 o 
   2  14   1       16.99       18.85      0.88 o 
   3  14   1      164.39      152.55      3.33 o 
   4  14   1       39.10       35.60      1.10 o 
   5  14   1       12.76        9.95      1.15 o 
   6  14   1        0.77       -2.43      2.68 o 
   7  14   1       17.74       14.08      2.45 o 
   8  14   1        1.71        3.91      2.09 o 
  -8  15   1        5.71        6.34      2.46 o 
  -7  15   1        1.81        0.76      1.89 o 
  -6  15   1       57.94       62.42      3.02 o 
  -5  15   1        0.77        0.53      1.27 o 
  -4  15   1        3.79        1.59      0.62 o 
  -3  15   1        0.65        1.88      0.60 o 
  -2  15   1       54.86       48.05      1.22 o 
  -1  15   1       62.40       63.49      1.42 o 
   0  15   1      106.32      101.78      3.16 o 
   1  15   1       89.28       83.74      2.14 o 
   2  15   1      134.43      124.55      3.04 o 
   3  15   1       65.85       64.63      1.41 o 
   4  15   1       54.90       54.03      2.41 o 
   5  15   1       21.11       23.42      2.09 o 
   6  15   1       14.25       24.97      2.36 o 
   7  15   1       35.23       39.40      3.02 o 
  -7  16   1        0.05       -2.22      2.22 o 
  -6  16   1        5.32        8.46      1.92 o 
  -5  16   1       64.50       62.64      2.94 o 
  -4  16   1        0.08        0.17      0.92 o 
  -3  16   1       92.67       92.68      2.63 o 
  -2  16   1      242.05      234.21      4.76 o 
  -1  16   1       32.22       26.76      1.22 o 
   0  16   1      258.99      263.68      4.17 o 
   1  16   1       84.00       72.87      1.64 o 
   2  16   1       64.83       64.24      1.45 o 
   3  16   1       67.36       60.82      1.39 o 
   4  16   1        0.23        1.07      0.58 o 
   5  16   1        0.42        0.58      1.53 o 
   6  16   1       87.11      107.61      4.03 o 
   7  16   1        3.72        3.28      2.84 o 
  -7  17   1        6.18       10.17      2.48 o 
  -6  17   1       55.94       67.61      3.24 o 
  -5  17   1       14.92       16.83      2.07 o 
  -4  17   1        7.78        6.37      1.20 o 
  -3  17   1        3.63        2.64      1.89 o 
  -2  17   1        0.43        1.16      0.62 o 
  -1  17   1      103.60      102.07      2.62 o 
   0  17   1        5.06        6.55      0.74 o 
   1  17   1        3.16        4.17      1.05 o 
   2  17   1        0.08       -0.62      0.62 o 
   3  17   1       96.72      102.78      3.45 o 
   4  17   1       20.82       24.17      1.48 o 
   5  17   1        4.03        6.22      1.70 o 
   6  17   1        5.08        8.05      2.11 o 
   7  17   1       24.21       30.72      2.97 o 
  -6  18   1       32.16       26.97      2.82 o 
  -5  18   1       15.16       18.94      2.22 o 
  -4  18   1       45.31       42.78      3.52 o 
  -3  18   1        0.47        1.06      0.93 o 
  -2  18   1       53.88       47.50      1.22 o 
  -1  18   1        3.90        4.97      2.76 o 
   0  18   1        8.19       10.28      0.80 o 
   1  18   1       16.65       14.98      0.87 o 
   2  18   1        3.16        2.70      0.65 o 
   3  18   1        0.09       -0.37      1.20 o 
   4  18   1       12.93       15.04      5.22 o 
   5  18   1        8.96        8.05      2.22 o 
   6  18   1        7.87        4.69      3.16 o 
  -6  19   1        3.32        6.00      2.45 o 
  -5  19   1        0.30        1.65      1.80 o 
  -4  19   1        5.92        3.14      2.23 o 
  -3  19   1        1.65        2.67      1.09 o 
  -2  19   1       21.70       26.41      1.47 o 
  -1  19   1       74.31       73.95      2.05 o 
   0  19   1        2.09        3.65      1.14 o 
   1  19   1       25.61       25.56      1.65 o 
   2  19   1        0.19       -0.88      0.96 o 
   3  19   1       23.98       30.68      1.68 o 
   4  19   1       26.98       25.97      1.73 o 
   5  19   1       13.76       17.22      2.39 o 
   6  19   1       32.61       26.51      3.13 o 
  -5  20   1       26.67       24.08      2.80 o 
  -4  20   1        3.86        0.28      1.20 o 
  -3  20   1        1.22        1.73      1.27 o 
  -2  20   1       19.04       13.07      1.55 o 
  -1  20   1        4.96        3.23      1.22 o 
   0  20   1        5.00        2.65      1.20 o 
   1  20   1        4.78        4.62      2.35 o 
   2  20   1        0.04       -0.22      1.03 o 
   3  20   1        1.65        3.57      1.23 o 
   4  20   1        0.97       -0.30      1.41 o 
   5  20   1       13.42        9.22      2.56 o 
  -5  21   1        0.03        2.97      2.09 o 
  -4  21   1        3.41        3.01      1.49 o 
  -3  21   1       16.79       16.32      1.63 o 
  -2  21   1       11.39       17.78      1.41 o 
  -1  21   1        9.00        9.45      1.35 o 
   0  21   1        0.20        0.24      1.37 o 
   1  21   1        0.00       -0.03      1.37 o 
   2  21   1        3.50        4.51      1.42 o 
   3  21   1       46.83       56.83      4.50 o 
   4  21   1       25.48       24.49      3.63 o 
  -4  22   1        6.56        6.20      1.44 o 
  -3  22   1        2.34       -0.05      1.21 o 
  -2  22   1        2.42        3.23      1.31 o 
  -1  22   1       75.15       80.85      2.50 o 
   0  22   1        5.61        6.78      1.46 o 
   1  22   1       12.99        7.94      1.71 o 
   2  22   1        0.00        1.42      2.51 o 
   3  22   1        3.22        2.98      1.63 o 
   4  22   1        0.45        0.01      1.48 o 
  -3  23   1        0.28        0.31      1.73 o 
  -2  23   1        6.61        4.96      1.40 o 
  -1  23   1       19.64       23.65      2.25 o 
   0  23   1        6.34        5.29      1.39 o 
   1  23   1        6.26        5.15      1.33 o 
   2  23   1        2.51        1.91      1.44 o 
   3  23   1        0.41        1.63      1.27 o 
  -1  24   1        4.73        4.20      1.64 o 
   0  24   1        1.76       -1.08      1.34 o 
   1  24   1       21.79       20.61      1.94 o 
 -10   0   2        6.92        4.26      2.16 o 
  -8   0   2        6.14        6.62      2.02 o 
  -6   0   2      212.08      201.21      5.91 o 
  -4   0   2      353.60      360.15      8.17 o 
  -2   0   2      170.75      130.36      3.09 o 
   0   0   2      968.49      954.54      8.14 o 
   2   0   2      140.43      128.78      3.22 o 
   4   0   2      182.06      213.57      4.45 o 
   6   0   2       49.07       44.04      1.65 o 
   8   0   2      114.05      110.46      3.87 o 
 -10   1   2        2.82        3.62      1.39 o 
  -9   1   2        0.02       -1.24      1.40 o 
  -8   1   2       51.62       51.49      3.34 o 
  -7   1   2      241.90      240.30      4.01 o 
  -6   1   2      184.15      187.92      3.98 o 
  -5   1   2      170.71      170.88      4.76 o 
  -4   1   2        0.43        1.17      0.56 o 
  -3   1   2       82.91       72.39      1.27 o 
  -2   1   2        3.29        3.47      0.19 o 
   0   1   2     2600.80     2435.05     35.84 o 
   1   1   2     2283.45     2245.37      8.07 o 
   2   1   2      390.70      379.57      6.23 o 
   3   1   2     2879.41     2996.30     13.34 o 
   4   1   2       73.32       62.86      1.19 o 
   5   1   2      417.23      402.42      7.80 o 
   6   1   2       42.24       43.15      1.49 o 
   7   1   2      119.65      116.62      3.13 o 
   8   1   2       53.22       55.36      2.01 o 
   9   1   2        0.04        0.38      1.78 o 
 -10   2   2        1.68        0.51      2.07 o 
  -9   2   2        0.00        3.63      1.73 o 
  -8   2   2        7.20        4.08      1.97 o 
  -7   2   2      724.95      720.55      9.09 o 
  -6   2   2       76.02       82.90      2.68 o 
  -5   2   2       31.35       25.99      1.34 o 
  -4   2   2        3.34        8.08      0.71 o 
  -3   2   2      388.55      397.85      5.74 o 
  -2   2   2     3758.12     3597.56     17.98 o 
  -1   2   2        6.83        3.49      0.23 o 
   0   2   2     2104.67     1987.63     65.13 o 
   2   2   2     3511.13     3285.03     16.82 o 
   3   2   2      203.31      242.78      8.53 o 
   4   2   2       39.73       31.38      0.93 o 
   5   2   2       25.15       26.92      1.27 o 
   6   2   2       76.51       87.69      4.20 o 
   7   2   2       78.02       78.30      3.31 o 
   8   2   2        0.83       -0.32      1.63 o 
   9   2   2        0.13       -0.42      2.90 o 
 -10   3   2        0.46        0.27      1.97 o 
  -9   3   2        0.86       -0.54      2.26 o 
  -8   3   2       37.39       37.87      2.46 o 
  -7   3   2        6.61        4.91      1.22 o 
  -6   3   2      197.27      183.44      5.69 o 
  -5   3   2       40.38       38.42      1.39 o 
  -4   3   2       63.05       81.46      2.90 o 
  -3   3   2     3683.29     3779.30     33.03 o 
  -2   3   2      110.55      107.06      3.01 o 
   0   3   2      351.97      329.88      6.23 o 
   1   3   2     5778.14     5650.71     26.44 o 
   2   3   2       14.20       20.14      0.63 o 
   3   3   2      127.59      148.61      3.82 o 
   4   3   2      171.17      205.75      6.45 o 
   5   3   2      179.99      196.54      6.10 o 
   6   3   2      130.64      136.38      4.59 o 
   7   3   2        0.77       -0.88      0.88 o 
   8   3   2       12.98        8.64      1.97 o 
   9   3   2        0.45       -1.48      2.04 o 
 -10   4   2        0.65       -1.14      1.83 o 
  -9   4   2        4.56        4.93      2.24 o 
  -8   4   2       10.82        8.27      2.22 o 
  -7   4   2      158.36      159.48      4.50 o 
  -6   4   2      372.33      368.35      7.37 o 
  -5   4   2       97.61      114.35      4.76 o 
  -4   4   2       20.21       27.31      0.76 o 
  -3   4   2        9.20        6.44      0.59 o 
  -2   4   2     6925.26     6514.91     35.62 o 
   0   4   2     1100.14     1135.59     21.98 o 
   1   4   2       91.93      108.57      3.04 o 
   2   4   2       86.18       68.62      2.28 o 
   3   4   2      834.93      838.65      8.63 o 
   4   4   2       77.33       66.20      1.72 o 
   5   4   2      811.79      832.46     11.43 o 
   6   4   2       95.32       94.72      4.08 o 
   7   4   2        6.29        3.24      1.05 o 
   8   4   2        2.12        2.06      2.12 o 
   9   4   2       22.30       26.41      2.84 o 
 -10   5   2        1.45        4.26      2.77 o 
  -9   5   2       12.87        9.83      2.12 o 
  -8   5   2        1.43        1.15      1.68 o 
  -7   5   2       98.34      105.56      3.75 o 
  -6   5   2        0.00        2.65      0.95 o 
  -5   5   2      152.92      174.02      5.76 o 
  -4   5   2       96.21       94.56      2.18 o 
  -3   5   2     1458.40     1643.05     23.57 o 
  -2   5   2        5.28        5.23      0.40 o 
  -1   5   2     3036.06     3091.88     20.75 o 
   0   5   2     1572.35     1491.20     14.47 o 
   1   5   2      422.93      415.16      7.98 o 
   2   5   2      160.13      157.65      3.83 o 
   3   5   2      365.69      345.70      5.86 o 
   4   5   2      439.06      414.94      6.64 o 
   5   5   2      190.58      192.12      5.88 o 
   6   5   2        2.81        1.87      0.92 o 
   7   5   2        2.19        2.56      1.00 o 
   8   5   2       96.22       98.22      3.55 o 
   9   5   2        0.23       -1.02      2.34 o 
  -9   6   2        7.48        3.65      1.94 o 
  -8   6   2        0.12       -1.89      1.89 o 
  -7   6   2       10.16        9.24      1.27 o 
  -6   6   2      254.53      261.59      6.08 o 
  -5   6   2       41.97       42.87      1.48 o 
  -4   6   2      131.51      136.42      3.73 o 
  -3   6   2       15.22       16.11      1.29 o 
  -2   6   2     3311.24     3571.31     21.82 o 
  -1   6   2     6776.92     6777.24     22.66 o 
   0   6   2      238.63      213.84      4.18 o 
   1   6   2      116.01      118.53      3.30 o 
   2   6   2     2164.17     2162.98     22.83 o 
   3   6   2     1101.88     1156.42     16.41 o 
   4   6   2        5.13        4.83      0.57 o 
   5   6   2      271.15      267.89      6.71 o 
   6   6   2       14.18       18.34      1.29 o 
   7   6   2        0.69        0.44      0.95 o 
   8   6   2       58.46       58.39      3.02 o 
   9   6   2        7.07        1.55      2.22 o 
  -9   7   2        0.06       -2.14      2.14 o 
  -8   7   2        2.51        2.58      1.63 o 
  -7   7   2       34.16       40.97      1.65 o 
  -6   7   2        0.01        0.42      0.93 o 
  -5   7   2       71.75       70.57      2.21 o 
  -4   7   2      561.88      575.60     24.65 o 
  -3   7   2      576.04      609.54     19.77 o 
  -2   7   2      686.48      765.85      8.14 o 
  -1   7   2      162.20      171.42      3.90 o 
   0   7   2      650.26      678.38     14.80 o 
   1   7   2      551.14      537.61      9.58 o 
   2   7   2      290.08      276.12      5.88 o 
   3   7   2      293.48      281.08      9.25 o 
   4   7   2      155.77      162.99      4.00 o 
   5   7   2       13.73       11.67      1.15 o 
   6   7   2        3.16        1.72      0.93 o 
   7   7   2       11.58       16.22      1.78 o 
   8   7   2       18.27       17.92      2.29 o 
   9   7   2        1.90        2.62      1.99 o 
  -9   8   2        0.17        2.96      1.82 o 
  -8   8   2       43.70       35.70      2.58 o 
  -7   8   2        4.02        2.28      1.12 o 
  -6   8   2        3.46        3.07      0.99 o 
  -5   8   2       11.80       13.08      1.10 o 
  -4   8   2       20.28       16.39      0.77 o 
  -3   8   2       26.88       31.04      0.84 o 
  -2   8   2     1814.45     1951.50     12.84 o 
  -1   8   2      692.07      687.98     16.59 o 
   0   8   2       58.24       59.72      1.66 o 
   1   8   2      725.73      746.11     11.26 o 
   2   8   2      116.43      129.26      3.65 o 
   3   8   2       54.70       54.28      1.46 o 
   4   8   2      632.93      622.36      7.04 o 
   5   8   2       50.57       46.67      1.72 o 
   6   8   2      132.57      137.72      4.13 o 
   7   8   2        2.08       -0.65      1.66 o 
   8   8   2        3.39       -0.61      2.45 o 
   9   8   2        0.02        2.72      2.11 o 
  -9   9   2       22.65       18.61      2.56 o 
  -8   9   2        0.39       -1.66      1.66 o 
  -7   9   2       16.86       20.89      1.32 o 
  -6   9   2       23.47       21.69      1.31 o 
  -5   9   2      151.71      160.60      5.04 o 
  -4   9   2        0.42       -0.18      0.91 o 
  -3   9   2      553.39      550.23      6.82 o 
  -2   9   2      435.82      444.61      8.01 o 
  -1   9   2      156.26      167.65      8.10 o 
   0   9   2       43.09       33.44      0.92 o 
   1   9   2       52.81       65.40      2.00 o 
   2   9   2     2136.40     2255.01     29.09 o 
   3   9   2      146.27      140.15      3.79 o 
   4   9   2      399.78      389.28     13.10 o 
   5   9   2       52.09       68.09      2.04 o 
   6   9   2      128.46      127.79      3.86 o 
   7   9   2        2.29        1.19      1.53 o 
   8   9   2        1.84        3.50      1.87 o 
   9   9   2        0.08        2.11      1.94 o 
  -9  10   2        3.74       -0.46      1.97 o 
  -8  10   2       11.07       11.01      2.22 o 
  -7  10   2       10.52       13.43      2.73 o 
  -6  10   2      161.16      149.88      4.26 o 
  -5  10   2      311.79      274.51      6.28 o 
  -4  10   2      126.38      120.63      3.37 o 
  -3  10   2        3.28        2.11      0.66 o 
  -2  10   2       16.15       26.10      0.79 o 
  -1  10   2      104.27       98.28      3.35 o 
   0  10   2        0.21        0.75      0.68 o 
   1  10   2        1.25        0.72      0.39 o 
   2  10   2      249.07      279.03      5.03 o 
   3  10   2      221.70      217.15      4.52 o 
   4  10   2      123.51      106.80      3.59 o 
   5  10   2      146.31      148.90      4.62 o 
   6  10   2       45.24       40.71      1.65 o 
   7  10   2       12.43        9.88      2.09 o 
   8  10   2        0.09       -0.05      1.94 o 
  -9  11   2        3.74        2.94      2.07 o 
  -8  11   2       61.36       74.71      3.41 o 
  -7  11   2       44.14       48.03      2.62 o 
  -6  11   2        8.29        8.53      1.10 o 
  -5  11   2       40.09       45.04      1.68 o 
  -4  11   2      454.08      417.33      5.53 o 
  -3  11   2        9.21        6.04      1.42 o 
  -2  11   2      154.48      143.46      3.66 o 
  -1  11   2        1.17        2.84      0.67 o 
   0  11   2        1.10        0.30      0.96 o 
   1  11   2      336.56      316.25      5.32 o 
   2  11   2      192.61      187.74      4.53 o 
   3  11   2      127.05      123.61      3.44 o 
   4  11   2       57.79       55.37      1.26 o 
   5  11   2       73.47       80.01      2.26 o 
   6  11   2       12.07       12.06      1.22 o 
   7  11   2        1.43        3.41      1.68 o 
   8  11   2        9.32       17.15      2.94 o 
  -8  12   2       26.47       24.81      2.84 o 
  -7  12   2        0.08        1.22      1.65 o 
  -6  12   2        3.65        2.22      1.02 o 
  -5  12   2       12.16       10.48      1.14 o 
  -4  12   2       94.00       90.30      2.85 o 
  -3  12   2        3.80        6.83      1.17 o 
  -2  12   2      386.57      359.63      7.76 o 
  -1  12   2       31.28       31.73      8.66 o 
   0  12   2      238.20      266.17      4.80 o 
   1  12   2        1.32        1.75      0.60 o 
   2  12   2       69.88       77.99      1.96 o 
   3  12   2      117.57      115.19      4.25 o 
   4  12   2       30.36       31.67      2.43 o 
   5  12   2        3.60        3.41      1.38 o 
   6  12   2       16.60       15.90      1.94 o 
   7  12   2       21.08       22.67      2.55 o 
   8  12   2        0.01       -1.89      1.89 o 
  -8  13   2        8.04       11.23      2.50 o 
  -7  13   2        0.12        1.12      2.48 o 
  -6  13   2        0.25        4.25      1.61 o 
  -5  13   2       62.39       66.65      2.09 o 
  -4  13   2      142.90      134.50      7.26 o 
  -3  13   2        0.81        1.04      0.57 o 
  -2  13   2        5.90        8.75      0.70 o 
  -1  13   2       82.53       94.34      5.72 o 
   0  13   2      498.93      513.44      6.53 o 
   1  13   2        0.78        0.77      1.01 o 
   2  13   2       33.14       24.39      2.05 o 
   3  13   2       22.53       18.69      0.88 o 
   4  13   2       62.95       57.54      1.33 o 
   5  13   2        0.25        0.05      0.88 o 
   6  13   2       87.71       90.58      3.29 o 
   7  13   2       15.66       22.35      2.82 o 
   8  13   2        1.78       -0.66      2.36 o 
  -8  14   2       20.11       16.88      3.07 o 
  -7  14   2        6.63        2.26      2.17 o 
  -6  14   2       49.46       59.70      2.92 o 
  -5  14   2       65.51       70.89      2.99 o 
  -4  14   2       65.40       62.29      1.38 o 
  -3  14   2        3.72        2.79      0.64 o 
  -2  14   2      372.30      362.15      5.14 o 
  -1  14   2      105.08      120.19      3.32 o 
   0  14   2      193.39      190.11      4.76 o 
   1  14   2       25.53       25.22      0.91 o 
   2  14   2      273.54      289.89      4.65 o 
   3  14   2       31.16       28.09      1.00 o 
   4  14   2       15.37       11.20      0.84 o 
   5  14   2       49.29       49.71      2.67 o 
   6  14   2       12.50       12.48      2.85 o 
   7  14   2       24.92       26.04      2.80 o 
  -8  15   2        4.85       -0.05      2.29 o 
  -7  15   2        0.34        1.58      1.99 o 
  -6  15   2        3.24       -0.22      1.68 o 
  -5  15   2       15.76       11.69      1.90 o 
  -4  15   2       51.42       42.14      1.16 o 
  -3  15   2        7.51       10.17      2.28 o 
  -2  15   2       40.40       37.30      1.09 o 
  -1  15   2      280.34      298.88      6.81 o 
   0  15   2       19.85       21.20      1.74 o 
   1  15   2       11.55       13.63      1.16 o 
   2  15   2      391.43      408.63      5.70 o 
   3  15   2        0.02       -0.44      0.61 o 
   4  15   2       25.52       30.86      1.04 o 
   5  15   2       69.38       78.13      3.16 o 
   6  15   2       17.01       17.31      2.17 o 
   7  15   2       35.41       39.91      3.26 o 
  -7  16   2       19.39       23.59      3.35 o 
  -6  16   2        3.60        1.68      1.70 o 
  -5  16   2        9.65       10.73      1.94 o 
  -4  16   2        8.38        6.04      0.75 o 
  -3  16   2       71.53       75.96      2.30 o 
  -2  16   2      107.58      106.43      2.70 o 
  -1  16   2      304.23      284.67      4.26 o 
   0  16   2      126.37      123.09      4.60 o 
   1  16   2      140.27      137.94      5.72 o 
   2  16   2       12.60       10.63      0.85 o 
   3  16   2       34.32       42.10      1.16 o 
   4  16   2        0.80        0.37      1.00 o 
   5  16   2        0.64       -0.48      1.63 o 
   6  16   2       21.66       20.87      2.56 o 
   7  16   2        4.09       -1.73      2.00 o 
  -7  17   2        0.21       -1.63      2.17 o 
  -6  17   2        0.39        2.14      1.83 o 
  -5  17   2        0.27       -1.32      2.50 o 
  -4  17   2      115.11      108.01      2.38 o 
  -3  17   2        0.07       -0.60      0.60 o 
  -2  17   2       10.29       11.94      0.79 o 
  -1  17   2       60.78       56.53      1.97 o 
   0  17   2        5.18        4.56      0.73 o 
   1  17   2       78.54       76.91      1.89 o 
   2  17   2        4.17        5.27      0.83 o 
   3  17   2        0.02       -0.54      0.55 o 
   4  17   2        0.52        1.43      1.41 o 
   5  17   2        9.82       10.34      2.06 o 
   6  17   2        3.59        7.34      2.39 o 
  -6  18   2        0.02        1.34      1.77 o 
  -5  18   2        0.32        3.04      1.53 o 
  -4  18   2        4.40        3.89      1.17 o 
  -3  18   2        8.41        4.95      1.61 o 
  -2  18   2       26.75       21.38      1.66 o 
  -1  18   2        0.32        0.99      0.85 o 
   0  18   2       61.67       54.88      1.39 o 
   1  18   2        2.41        2.28      1.07 o 
   2  18   2       88.52       76.99      2.09 o 
   3  18   2        3.25        3.26      1.12 o 
   4  18   2        0.08        0.25      1.26 o 
   5  18   2        8.28        4.30      1.92 o 
   6  18   2       17.99       15.76      2.55 o 
  -6  19   2        0.35       -1.78      1.78 o 
  -5  19   2       36.78       50.97      3.01 o 
  -4  19   2       37.31       50.81      3.28 o 
  -3  19   2       62.61       55.94      1.97 o 
  -2  19   2       78.03       65.77      1.98 o 
  -1  19   2        8.72        6.36      1.95 o 
   0  19   2        0.13        0.95      1.14 o 
   1  19   2       37.25       43.76      1.72 o 
   2  19   2      114.67      114.94      2.59 o 
   3  19   2       27.20       30.02      2.91 o 
   4  19   2        0.65        1.14      1.47 o 
   5  19   2       10.27       11.79      2.39 o 
  -5  20   2       25.25       24.00      2.65 o 
  -4  20   2        2.82        3.64      1.34 o 
  -3  20   2        0.58        0.78      2.85 o 
  -2  20   2        4.79        1.89      1.00 o 
  -1  20   2        4.27        5.07      2.77 o 
   0  20   2       81.11       87.63      2.35 o 
   1  20   2        8.79        7.63      3.18 o 
   2  20   2        9.68        7.66      1.38 o 
   3  20   2        1.86        0.85      1.95 o 
   4  20   2        0.32        0.10      1.18 o 
   5  20   2        6.40        6.11      2.22 o 
  -5  21   2        4.60        5.54      2.19 o 
  -4  21   2       15.49       15.86      1.70 o 
  -3  21   2        0.26       -0.31      1.69 o 
  -2  21   2        0.09        0.40      1.31 o 
  -1  21   2       11.83        9.77      1.28 o 
   0  21   2        0.02       -0.25      1.19 o 
   1  21   2      141.02      153.70      3.04 o 
   2  21   2       12.90       14.06      1.41 o 
   3  21   2        0.14        0.27      1.22 o 
   4  21   2        0.30        0.81      4.24 o 
  -4  22   2        8.87        7.85      1.63 o 
  -3  22   2        0.66        1.35      1.38 o 
  -2  22   2        4.24        5.28      1.37 o 
  -1  22   2        0.67        0.07      1.67 o 
   0  22   2       13.81       15.02      1.54 o 
   1  22   2       42.41       36.90      4.42 o 
   2  22   2        9.36        4.79      2.41 o 
   3  22   2       10.36        8.47      1.54 o 
  -3  23   2        0.99       -0.79      1.38 o 
  -2  23   2        0.55        1.83      1.24 o 
  -1  23   2       12.06       12.38      2.54 o 
   0  23   2        0.61        0.24      2.22 o 
   1  23   2        7.01        6.72      1.46 o 
   2  23   2        9.27        7.22      1.45 o 
  -1  24   2       11.22        8.25      1.68 o 
   0  24   2       16.71       16.66      1.97 o 
   1  24   2        0.06       -0.86      1.18 o 
  -9   0   3        7.77        8.05      1.92 o 
  -7   0   3      268.45      276.19      6.03 o 
  -5   0   3     1132.74     1035.98     13.25 o 
  -3   0   3      155.73      156.30      3.67 o 
   1   0   3     6456.31     6207.72     27.55 o 
   3   0   3     3481.42     3623.66     28.81 o 
   5   0   3      750.76      675.18     10.36 o 
   7   0   3      240.54      244.93      4.99 o 
   9   0   3        3.42        3.52      2.94 o 
 -10   1   3        0.00        0.90      1.17 o 
  -9   1   3        2.61        0.63      2.19 o 
  -8   1   3      197.55      206.17      8.48 o 
  -7   1   3      640.00      622.66     20.98 o 
  -6   1   3        7.56        9.23      1.37 o 
  -5   1   3       63.48       65.21      4.14 o 
  -4   1   3       77.94       75.62      1.99 o 
  -3   1   3      319.57      306.49      5.16 o 
  -2   1   3     4155.32     3821.02     16.79 o 
  -1   1   3     2773.69     2481.84     18.76 o 
   0   1   3       61.20       40.17      0.69 o 
   1   1   3       50.18       48.50      0.85 o 
   2   1   3      243.50      238.65      3.52 o 
   3   1   3      112.57      105.40      2.59 o 
   4   1   3       79.55       89.11      1.65 o 
   5   1   3       39.99       35.86      1.01 o 
   6   1   3        0.73        0.09      0.66 o 
   7   1   3       23.25       29.01      1.10 o 
   8   1   3       46.33       47.44      2.84 o 
   9   1   3        9.02       10.50      4.16 o 
 -10   2   3       16.44       12.57      2.26 o 
  -9   2   3       12.50       12.52      2.06 o 
  -8   2   3        0.55       -0.53      1.66 o 
  -7   2   3      164.57      155.05      4.87 o 
  -6   2   3       13.50       16.83      1.21 o 
  -5   2   3        1.43        1.95      0.76 o 
  -4   2   3      479.03      480.27      9.46 o 
  -3   2   3      162.05      147.30      3.71 o 
  -2   2   3     1758.89     1756.45     10.98 o 
  -1   2   3     1445.83     1384.82      8.87 o 
   1   2   3     3205.74     3345.62     31.68 o 
   2   2   3      450.44      455.64     11.94 o 
   3   2   3        2.03        1.47      0.41 o 
   4   2   3       58.38       74.87      1.92 o 
   5   2   3        1.20        1.27      0.83 o 
   6   2   3      158.55      149.65      4.77 o 
   7   2   3      102.99       99.00      3.50 o 
   8   2   3        0.38        2.36      1.65 o 
   9   2   3       25.86       24.51      2.70 o 
 -10   3   3        7.14        5.16      1.92 o 
  -9   3   3        2.18        5.94      2.00 o 
  -8   3   3        0.42        0.61      1.87 o 
  -7   3   3      243.51      235.01      5.43 o 
  -6   3   3        8.34        8.07      1.04 o 
  -5   3   3       83.34       79.66      2.75 o 
  -4   3   3       19.84       33.53      1.22 o 
  -3   3   3      608.01      589.09      7.10 o 
  -2   3   3     6145.83     6110.13     67.00 o 
  -1   3   3      371.96      386.08      5.14 o 
   0   3   3     3548.08     3307.49     20.36 o 
   2   3   3     1476.67     1591.65     32.58 o 
   3   3   3       31.40       25.92      0.73 o 
   4   3   3        2.88        3.33      0.53 o 
   5   3   3       30.70       26.65      1.32 o 
   6   3   3      289.89      270.64      5.98 o 
   7   3   3       82.72       81.90      3.11 o 
   8   3   3       28.47       23.32      2.43 o 
   9   3   3       10.41        5.42      2.46 o 
 -10   4   3       12.09       12.21      2.21 o 
  -9   4   3        0.01        0.73      2.14 o 
  -8   4   3       18.50       14.79      2.12 o 
  -7   4   3        8.33       11.16      1.29 o 
  -6   4   3       27.59       23.47      1.36 o 
  -5   4   3       10.47        9.12      0.88 o 
  -4   4   3       62.06       69.76      1.86 o 
  -3   4   3       18.22       18.05      0.61 o 
  -2   4   3       53.75       68.55      2.74 o 
  -1   4   3     3518.21     3502.78     45.75 o 
   0   4   3     1101.52     1127.37     26.75 o 
   1   4   3      253.19      266.16      4.65 o 
   2   4   3     5182.62     5119.43     70.70 o 
   3   4   3       39.66       37.76      0.93 o 
   4   4   3      764.69      746.44      8.04 o 
   5   4   3       20.22       18.36      1.24 o 
   6   4   3        7.31        7.51      1.12 o 
   7   4   3        0.40        1.49      0.97 o 
   8   4   3        4.18        4.06      2.06 o 
   9   4   3       44.79       42.04      3.11 o 
 -10   5   3       22.59       18.29      2.87 o 
  -9   5   3        3.70        2.46      1.85 o 
  -8   5   3        8.15       11.26      1.77 o 
  -7   5   3       89.40       81.95      3.60 o 
  -6   5   3      191.70      180.98      5.32 o 
  -5   5   3       48.11       51.19      1.80 o 
  -4   5   3        0.41        0.45      0.44 o 
  -3   5   3     1966.26     1986.34     20.80 o 
  -2   5   3     2070.49     2008.75     12.61 o 
  -1   5   3     1913.57     1894.08     16.70 o 
   0   5   3     2557.44     2582.80     66.74 o 
   1   5   3      196.99      243.45      6.32 o 
   2   5   3      293.25      277.93      5.03 o 
   3   5   3       10.74       16.08      6.28 o 
   4   5   3      670.80      647.59     23.57 o 
   5   5   3       94.59       86.24      2.65 o 
   6   5   3        5.69        7.07      1.12 o 
   7   5   3       61.23       61.11      1.85 o 
   8   5   3       11.93       12.16      2.46 o 
   9   5   3       25.28       21.60      2.99 o 
  -9   6   3        0.59        1.02      1.85 o 
  -8   6   3       32.96       41.92      2.55 o 
  -7   6   3        8.76        4.28      1.07 o 
  -6   6   3      139.05      136.81      4.74 o 
  -5   6   3       15.68       14.11      1.07 o 
  -4   6   3      587.40      612.46      7.22 o 
  -3   6   3       84.96      113.59      4.08 o 
  -2   6   3      205.96      237.01      7.27 o 
  -1   6   3       10.85        7.65      0.75 o 
   0   6   3      101.69      110.99      3.17 o 
   1   6   3     1622.97     1627.23     18.88 o 
   2   6   3      655.70      684.22      7.75 o 
   3   6   3       36.83       39.49      1.70 o 
   4   6   3       38.12       35.28      0.98 o 
   5   6   3       97.00       98.00      2.85 o 
   6   6   3        2.96        1.51      1.00 o 
   7   6   3        0.62       -0.75      1.56 o 
   8   6   3       18.80       19.04      2.63 o 
   9   6   3        0.01        4.60      3.01 o 
  -9   7   3       34.78       33.85      2.87 o 
  -8   7   3       93.00       95.98      3.35 o 
  -7   7   3      184.28      175.78      4.35 o 
  -6   7   3       12.26        8.17      1.09 o 
  -5   7   3       22.79       24.29      1.24 o 
  -4   7   3       85.20       86.68      1.96 o 
  -3   7   3      232.12      248.08     10.71 o 
  -2   7   3      145.18      168.46      4.01 o 
  -1   7   3      790.69      777.43     11.23 o 
   0   7   3      118.60      124.87      3.63 o 
   1   7   3       45.79       51.75      1.23 o 
   2   7   3      199.87      223.11      8.26 o 
   3   7   3       64.44       66.71      1.61 o 
   4   7   3       19.23       20.51      0.85 o 
   5   7   3      233.85      214.46      6.00 o 
   6   7   3       18.43       21.42      1.38 o 
   7   7   3        1.22       -1.43      1.43 o 
   8   7   3        2.24        0.44      2.16 o 
   9   7   3        2.84        2.12      2.02 o 
  -9   8   3       35.68       33.48      3.19 o 
  -8   8   3        0.69       -1.51      1.82 o 
  -7   8   3        0.00       -1.05      1.05 o 
  -6   8   3       18.56       15.95      1.26 o 
  -5   8   3       24.95       21.35      1.26 o 
  -4   8   3        0.16        1.54      0.55 o 
  -3   8   3       69.05       62.22      2.73 o 
  -2   8   3     2919.45     2992.28     37.32 o 
  -1   8   3       25.84       33.05      0.81 o 
   0   8   3      226.49      246.46      4.73 o 
   1   8   3      431.71      439.07      6.31 o 
   2   8   3       27.63       30.98      1.68 o 
   3   8   3      765.92      775.70      8.05 o 
   4   8   3      457.79      445.17      5.97 o 
   5   8   3      125.14      137.67      4.55 o 
   6   8   3        9.48        6.50      1.10 o 
   7   8   3       34.41       36.53      2.55 o 
   8   8   3        5.42        2.41      2.31 o 
   9   8   3        0.29       -2.12      2.12 o 
  -9   9   3        1.65       -1.05      2.55 o 
  -8   9   3        0.73        2.56      1.70 o 
  -7   9   3        3.34        4.67      1.02 o 
  -6   9   3      123.25      111.65      4.09 o 
  -5   9   3      102.11      119.89      4.89 o 
  -4   9   3        0.24       -0.10      0.54 o 
  -3   9   3       17.06       16.75      1.01 o 
  -2   9   3      578.76      564.87     15.35 o 
  -1   9   3      924.32      921.35     21.99 o 
   0   9   3      538.58      549.05     15.26 o 
   1   9   3        1.71        0.99      0.83 o 
   2   9   3      588.22      570.26     25.94 o 
   3   9   3       41.87       34.80      0.97 o 
   4   9   3      867.54      905.34      9.31 o 
   5   9   3      108.93      107.63      4.11 o 
   6   9   3        0.14       -0.15      0.90 o 
   7   9   3       17.71       18.17      2.28 o 
   8   9   3        0.78        1.65      1.97 o 
  -9  10   3       11.45        4.60      2.24 o 
  -8  10   3       19.94       20.64      3.07 o 
  -7  10   3       11.13       12.11      1.90 o 
  -6  10   3       19.65       20.04      1.39 o 
  -5  10   3        7.18        6.13      1.02 o 
  -4  10   3      182.28      180.24     10.78 o 
  -3  10   3      323.59      295.90      5.12 o 
  -2  10   3        9.73        9.09      0.61 o 
  -1  10   3       37.09       45.11      2.34 o 
   0  10   3      484.20      498.16     15.73 o 
   1  10   3        0.11        0.50      0.42 o 
   2  10   3        0.88        0.98      0.50 o 
   3  10   3      116.54      110.27      3.25 o 
   4  10   3       17.87       22.96      1.42 o 
   5  10   3        0.38        0.56      0.92 o 
   6  10   3        0.02       -0.03      0.85 o 
   7  10   3        3.80        3.33      1.70 o 
   8  10   3       12.90       13.42      2.82 o 
  -9  11   3        4.29        6.22      2.29 o 
  -8  11   3        9.68       11.63      2.34 o 
  -7  11   3       20.62       24.47      2.16 o 
  -6  11   3        0.07        0.03      0.95 o 
  -5  11   3      334.25      296.08      6.23 o 
  -4  11   3       59.99       74.05      2.25 o 
  -3  11   3       10.30        7.16      1.13 o 
  -2  11   3      437.07      449.23      7.31 o 
  -1  11   3      447.01      413.88      7.73 o 
   0  11   3      148.28      148.69      3.81 o 
   1  11   3       12.67       11.64      0.67 o 
   2  11   3      576.27      618.13      7.49 o 
   3  11   3      660.41      650.96      7.08 o 
   4  11   3      108.41      101.92      2.94 o 
   5  11   3       34.94       33.19      1.55 o 
   6  11   3       63.70       72.01      2.92 o 
   7  11   3        3.81        8.64      1.94 o 
   8  11   3        5.72        5.45      2.17 o 
  -8  12   3        1.53       -1.24      2.06 o 
  -7  12   3       17.30       14.73      2.26 o 
  -6  12   3       50.36       50.22      1.78 o 
  -5  12   3      127.40      144.40      4.43 o 
  -4  12   3       55.02       54.97      1.28 o 
  -3  12   3        0.08        0.59      0.49 o 
  -2  12   3        9.43        4.08      0.76 o 
  -1  12   3       34.33       26.10      1.55 o 
   0  12   3      149.31      149.91      3.75 o 
   1  12   3       27.99       39.28      1.97 o 
   2  12   3       62.31       60.13      1.51 o 
   3  12   3       39.93       44.31      3.81 o 
   4  12   3       54.00       54.63      1.30 o 
   5  12   3        0.66        0.56      0.95 o 
   6  12   3       24.71       26.24      2.16 o 
   7  12   3        2.77        4.35      2.04 o 
   8  12   3        1.08       -0.56      2.04 o 
  -8  13   3       25.18       35.60      2.97 o 
  -7  13   3        0.20       -1.82      1.82 o 
  -6  13   3        0.73        0.66      1.34 o 
  -5  13   3      404.57      406.02      6.62 o 
  -4  13   3       37.70       39.55      1.15 o 
  -3  13   3        4.59        1.21      0.59 o 
  -2  13   3      101.02      101.80      2.43 o 
  -1  13   3      402.98      412.50      5.80 o 
   0  13   3       78.62       91.26      1.99 o 
   1  13   3      256.34      250.28      5.09 o 
   2  13   3      247.46      240.12      4.30 o 
   3  13   3      160.34      168.32      3.47 o 
   4  13   3       17.32       21.12      2.34 o 
   5  13   3        0.64        0.05      0.83 o 
   6  13   3       56.97       52.91      2.80 o 
   7  13   3        2.16        4.01      2.84 o 
   8  13   3        0.06        5.69      2.21 o 
  -8  14   3       32.53       25.29      3.01 o 
  -7  14   3        2.81        2.68      1.89 o 
  -6  14   3       23.36       20.81      2.09 o 
  -5  14   3        1.44        3.79      1.09 o 
  -4  14   3      149.38      126.96      2.95 o 
  -3  14   3        2.57        2.60      1.60 o 
  -2  14   3      365.99      373.47     12.94 o 
  -1  14   3        4.28        4.53      2.00 o 
   0  14   3        5.49       10.91      1.14 o 
   1  14   3        0.75        0.29      0.64 o 
   2  14   3        1.16        1.09      0.64 o 
   3  14   3       36.19       34.43      1.09 o 
   4  14   3       79.67       86.22      2.35 o 
   5  14   3       36.22       40.17      2.50 o 
   6  14   3        4.51        4.45      1.87 o 
   7  14   3        6.77        7.64      2.26 o 
  -8  15   3        2.39        6.11      2.55 o 
  -7  15   3        0.03        1.77      1.94 o 
  -6  15   3        0.95        1.19      1.66 o 
  -5  15   3       14.52       20.72      2.02 o 
  -4  15   3        6.14        4.74      0.72 o 
  -3  15   3       23.20       22.91      1.49 o 
  -2  15   3        0.91        0.61      1.01 o 
  -1  15   3      531.42      528.76     13.46 o 
   0  15   3      171.76      159.88      3.46 o 
   1  15   3       38.63       32.92      1.05 o 
   2  15   3      621.81      582.77      5.88 o 
   3  15   3        0.41        0.55      0.62 o 
   4  15   3       27.96       21.83      0.94 o 
   5  15   3        4.11        5.27      1.94 o 
   6  15   3       48.97       69.38      3.31 o 
   7  15   3        5.84        0.95      2.11 o 
  -7  16   3        8.07        2.63      2.34 o 
  -6  16   3        7.46        1.12      1.83 o 
  -5  16   3        1.40        2.94      1.53 o 
  -4  16   3        0.85        1.11      0.82 o 
  -3  16   3        1.52        2.77      0.65 o 
  -2  16   3       53.90       52.54      1.29 o 
  -1  16   3       83.47       84.83      4.51 o 
   0  16   3        0.07        1.69      0.67 o 
   1  16   3        9.37       12.48      0.87 o 
   2  16   3       75.63       71.04      1.50 o 
   3  16   3      111.10      116.66      2.57 o 
   4  16   3       13.44       11.19      3.68 o 
   5  16   3        4.26        3.38      1.95 o 
   6  16   3        7.06        6.67      2.24 o 
   7  16   3        0.10       -0.63      1.95 o 
  -7  17   3        1.19        4.11      2.31 o 
  -6  17   3       11.40       10.22      2.22 o 
  -5  17   3       21.65       24.47      2.17 o 
  -4  17   3        0.95        4.48      1.30 o 
  -3  17   3        4.13        3.23      1.30 o 
  -2  17   3       70.54       70.20      2.14 o 
  -1  17   3       43.67       45.07      1.18 o 
   0  17   3      372.49      362.41      4.49 o 
   1  17   3       98.13      100.05      2.53 o 
   2  17   3       33.05       37.12      1.10 o 
   3  17   3       21.15       18.94      2.46 o 
   4  17   3        1.43        3.57      2.97 o 
   5  17   3        0.19        0.37      1.46 o 
   6  17   3       56.82       63.78      3.40 o 
  -6  18   3        0.80       -1.63      1.89 o 
  -5  18   3        4.63        6.96      1.89 o 
  -4  18   3        9.14        9.20      3.56 o 
  -3  18   3       23.32       26.36      1.53 o 
  -2  18   3        1.07        0.39      0.65 o 
  -1  18   3        1.96        2.80      1.04 o 
   0  18   3       49.37       49.47      1.25 o 
   1  18   3        4.10        4.80      2.69 o 
   2  18   3       91.17      103.85      2.35 o 
   3  18   3       21.45       23.91      1.70 o 
   4  18   3       32.95       30.91      1.73 o 
   5  18   3       40.59       41.56      3.01 o 
   6  18   3       52.33       55.13      3.43 o 
  -6  19   3       16.13       17.60      2.45 o 
  -5  19   3       42.74       56.62      3.89 o 
  -4  19   3       31.19       31.79      3.67 o 
  -3  19   3        1.19        1.59      1.10 o 
  -2  19   3       14.71       13.44      1.23 o 
  -1  19   3       49.19       44.20      1.75 o 
   0  19   3      113.53      115.19      2.47 o 
   1  19   3        1.92        3.07      1.12 o 
   2  19   3       51.71       47.38      1.87 o 
   3  19   3        0.36        0.34      1.10 o 
   4  19   3        2.29        1.72      1.21 o 
   5  19   3        9.33       11.67      2.50 o 
  -5  20   3        8.53        9.17      2.21 o 
  -4  20   3        8.16        8.19      2.33 o 
  -3  20   3        2.27        3.11      1.33 o 
  -2  20   3       22.33       20.66      1.47 o 
  -1  20   3        7.72        3.65      3.43 o 
   0  20   3       28.74       28.47      2.51 o 
   1  20   3        5.96        5.24      1.38 o 
   2  20   3       39.09       43.80      1.99 o 
   3  20   3       34.01       27.05      1.81 o 
   4  20   3        0.96        2.07      2.07 o 
   5  20   3        0.08       -1.27      1.75 o 
  -5  21   3        2.31        1.44      1.94 o 
  -4  21   3        6.88       11.71      1.80 o 
  -3  21   3       27.12       22.59      1.61 o 
  -2  21   3       13.33       11.76      1.36 o 
  -1  21   3        5.65        4.56      1.40 o 
   0  21   3        0.00        0.69      1.76 o 
   1  21   3       20.75       23.74      1.65 o 
   2  21   3       19.71       23.24      1.67 o 
   3  21   3       23.46       28.57      1.92 o 
   4  21   3        4.33        3.67      1.41 o 
  -4  22   3        2.32        1.55      1.71 o 
  -3  22   3        0.20        0.01      1.21 o 
  -2  22   3        1.73        3.02      1.51 o 
  -1  22   3        0.62       -1.43      1.43 o 
   0  22   3       16.11       15.37      1.62 o 
   1  22   3       11.60       10.81      2.77 o 
   2  22   3        0.01       -0.04      1.66 o 
   3  22   3        0.12       -0.89      1.97 o 
  -3  23   3       14.17       14.48      1.67 o 
  -2  23   3       11.44       10.48      1.45 o 
  -1  23   3        2.21        3.49      2.31 o 
   0  23   3       16.33       17.76      2.09 o 
   1  23   3        2.60        3.57      1.18 o 
   2  23   3       12.95       17.84      1.67 o 
  -1  24   3        4.63        5.22      1.52 o 
   0  24   3       20.92       11.78      1.84 o 
 -10   0   4        2.01        0.70      1.72 o 
  -8   0   4        2.20        0.25      0.97 o 
  -6   0   4      162.15      156.37      5.33 o 
  -4   0   4        2.36        2.80      0.65 o 
  -2   0   4      666.42      608.55      7.67 o 
   2   0   4     4178.70     4251.84     34.72 o 
   4   0   4      895.36      940.00     10.62 o 
   6   0   4      284.11      237.15      5.81 o 
   8   0   4       10.81       11.84      1.97 o 
 -10   1   4        0.44       -1.18      1.18 o 
  -9   1   4        7.09        7.20      1.45 o 
  -8   1   4       49.52       48.26      1.25 o 
  -7   1   4      338.93      320.19      4.60 o 
  -6   1   4       85.02       95.54      2.99 o 
  -5   1   4       30.60       32.93      1.03 o 
  -4   1   4      973.60      977.63      9.35 o 
  -3   1   4      598.38      648.43      5.89 o 
  -2   1   4      483.08      428.55      4.02 o 
  -1   1   4      186.47      161.98      2.39 o 
   0   1   4     3290.63     3471.11     56.65 o 
   1   1   4     3600.33     3500.43     24.87 o 
   2   1   4        3.83        5.45      0.37 o 
   3   1   4        8.12        8.39      0.36 o 
   4   1   4        1.09        2.53      0.44 o 
   5   1   4       17.86       15.18      0.85 o 
   6   1   4      239.22      239.72      3.97 o 
   7   1   4       43.51       44.60      1.22 o 
   8   1   4       16.77       14.04      2.61 o 
   9   1   4        0.46        0.67      1.66 o 
 -10   2   4        3.90        5.49      1.95 o 
  -9   2   4       21.17       20.98      2.36 o 
  -8   2   4       66.01       64.52      1.95 o 
  -7   2   4       34.09       38.76      1.68 o 
  -6   2   4      324.19      301.81      6.95 o 
  -5   2   4        0.00        1.90      0.66 o 
  -4   2   4     1141.39     1207.94     14.40 o 
  -3   2   4     1312.84     1267.92     10.20 o 
  -2   2   4     1007.42      934.13      8.42 o 
  -1   2   4     1213.62     1130.35     35.19 o 
   0   2   4     2911.99     2811.25     90.56 o 
   1   2   4      677.41      637.80      9.87 o 
   2   2   4     1418.56     1480.39     11.16 o 
   3   2   4       29.09       28.01      1.27 o 
   4   2   4      217.06      215.91      4.52 o 
   5   2   4      289.32      301.67      6.96 o 
   6   2   4        2.39        1.43      0.99 o 
   7   2   4        2.91        2.36      0.99 o 
   8   2   4        0.85        0.12      1.83 o 
   9   2   4        4.84       -0.54      2.94 o 
 -10   3   4        1.36       -2.00      2.17 o 
  -9   3   4        1.29        1.43      1.73 o 
  -8   3   4        8.96        5.57      1.83 o 
  -7   3   4       69.72       68.77      2.24 o 
  -6   3   4       15.83       15.00      1.19 o 
  -5   3   4        1.57        3.06      0.75 o 
  -4   3   4     1873.58     1994.56     18.50 o 
  -3   3   4     1151.04     1108.66     19.06 o 
  -2   3   4       60.86       68.64      1.70 o 
  -1   3   4       38.52       31.25      0.89 o 
   0   3   4     1298.26     1278.83     13.64 o 
   1   3   4      182.96      168.07      3.69 o 
   2   3   4     1416.23     1491.93     18.61 o 
   3   3   4       89.82       97.71      3.29 o 
   4   3   4      237.60      214.78      4.61 o 
   5   3   4        0.07        0.08      0.83 o 
   6   3   4       84.06       76.50      3.63 o 
   7   3   4       31.01       32.68      2.33 o 
   8   3   4        5.26        5.27      1.97 o 
   9   3   4        0.74        0.29      1.97 o 
 -10   4   4        3.64        2.99      2.07 o 
  -9   4   4        7.82        3.35      2.11 o 
  -8   4   4        0.54       -1.12      1.65 o 
  -7   4   4       15.70       25.59      1.55 o 
  -6   4   4       86.20       80.81      2.72 o 
  -5   4   4       20.02       17.39      1.09 o 
  -4   4   4       42.89       51.86      1.35 o 
  -3   4   4      127.95      160.96      4.88 o 
  -2   4   4     2046.70     2187.41     20.92 o 
  -1   4   4      334.17      312.24      7.56 o 
   0   4   4      214.59      218.00      4.18 o 
   1   4   4      218.66      254.61     19.84 o 
   2   4   4       12.80        8.48      0.51 o 
   3   4   4      830.38      865.09     13.18 o 
   4   4   4       76.20       94.42      5.05 o 
   5   4   4       42.79       34.09      1.55 o 
   6   4   4      204.77      202.11      5.06 o 
   7   4   4        3.80        2.51      1.77 o 
   8   4   4        8.77        6.15      1.94 o 
   9   4   4        0.03        0.97      2.00 o 
 -10   5   4        1.54        4.91      2.65 o 
  -9   5   4        0.11       -1.27      1.63 o 
  -8   5   4        0.19        1.00      1.63 o 
  -7   5   4      196.83      189.12      5.20 o 
  -6   5   4      476.66      496.22      8.17 o 
  -5   5   4      400.10      364.75      7.80 o 
  -4   5   4      109.26      112.08      4.34 o 
  -3   5   4     3698.40     3875.21     31.88 o 
  -2   5   4     4063.92     4017.81     18.13 o 
  -1   5   4      846.26      802.00      9.05 o 
   0   5   4      302.20      278.23      6.17 o 
   1   5   4        0.12       -0.25      0.82 o 
   2   5   4      200.39      234.36      4.59 o 
   3   5   4      189.00      199.03      6.14 o 
   4   5   4        0.05        0.29      0.51 o 
   5   5   4      113.84      102.24      4.28 o 
   6   5   4       16.12       15.81      1.29 o 
   7   5   4       21.85       22.71      2.17 o 
   8   5   4       13.46       13.43      2.24 o 
   9   5   4        1.05       -1.68      2.09 o 
 -10   6   4        0.54        2.24      1.85 o 
  -9   6   4        0.31        0.10      1.72 o 
  -8   6   4       32.23       28.58      2.26 o 
  -7   6   4        4.71        5.25      1.19 o 
  -6   6   4        0.20        1.60      0.85 o 
  -5   6   4        4.95        4.79      0.99 o 
  -4   6   4      240.28      271.53      5.07 o 
  -3   6   4      678.45      713.09      7.92 o 
  -2   6   4      266.39      295.27     11.75 o 
  -1   6   4      498.82      474.74      6.61 o 
   0   6   4      229.02      265.45     12.54 o 
   1   6   4       76.41       84.03      2.05 o 
   2   6   4       52.74       44.57      1.56 o 
   3   6   4        6.96        5.85      0.68 o 
   4   6   4       45.27       35.91      0.99 o 
   5   6   4      229.43      207.94      5.55 o 
   6   6   4        8.02        4.45      1.07 o 
   7   6   4       21.46       28.24      2.29 o 
   8   6   4       44.42       58.68      3.06 o 
   9   6   4        4.77        3.45      2.29 o 
  -9   7   4       22.63       28.79      2.87 o 
  -8   7   4        3.06        3.35      2.12 o 
  -7   7   4        0.00        0.24      0.99 o 
  -6   7   4       82.65       75.00      2.39 o 
  -5   7   4       10.79       10.00      0.99 o 
  -4   7   4        3.29        3.13      0.52 o 
  -3   7   4       91.94       96.64      5.73 o 
  -2   7   4      973.14     1085.68     17.10 o 
  -1   7   4     2003.92     2129.90     30.95 o 
   0   7   4      437.48      457.22      6.39 o 
   1   7   4       50.40       67.51      2.30 o 
   2   7   4       12.65       12.24      0.91 o 
   3   7   4       24.70       31.78      0.89 o 
   4   7   4       28.08       26.68      0.92 o 
   5   7   4        7.59        6.66      1.12 o 
   6   7   4       64.25       69.35      2.12 o 
   7   7   4        6.75        9.95      1.87 o 
   8   7   4        0.93        0.37      2.26 o 
  -9   8   4       43.01       42.43      3.19 o 
  -8   8   4       71.51       75.51      3.24 o 
  -7   8   4        9.89       10.67      1.31 o 
  -6   8   4      140.30      137.49      4.38 o 
  -5   8   4       14.47       17.68      1.22 o 
  -4   8   4       42.38       47.37      1.11 o 
  -3   8   4      152.90      133.33      3.67 o 
  -2   8   4     1856.20     1988.85     44.06 o 
  -1   8   4       18.08       19.05      2.89 o 
   0   8   4       17.16       22.29      1.21 o 
   1   8   4      943.35      963.93     32.43 o 
   2   8   4       74.04       79.71      2.01 o 
   3   8   4      476.69      457.93      6.73 o 
   4   8   4        8.88        9.08      0.86 o 
   5   8   4      342.77      353.56      6.66 o 
   6   8   4        0.35        2.38      1.00 o 
   7   8   4       71.78       87.25      3.28 o 
   8   8   4        4.10       -1.24      2.16 o 
  -9   9   4       11.64       15.08      2.28 o 
  -8   9   4       17.39       17.29      2.24 o 
  -7   9   4       57.84       57.51      1.78 o 
  -6   9   4        5.91        3.23      1.00 o 
  -5   9   4       29.40       35.68      1.51 o 
  -4   9   4       13.72       18.41      0.84 o 
  -3   9   4      610.93      672.78      7.60 o 
  -2   9   4      810.98      802.32      8.29 o 
  -1   9   4      187.30      151.39     10.01 o 
   0   9   4      208.80      200.06      4.68 o 
   1   9   4      470.75      491.14      6.57 o 
   2   9   4       61.91       70.83      1.66 o 
   3   9   4      142.20      144.40      3.65 o 
   4   9   4      412.09      402.69      5.53 o 
   5   9   4      107.35      104.77      3.96 o 
   6   9   4        0.19        0.51      0.88 o 
   7   9   4        1.93        4.33      1.77 o 
   8   9   4        0.45        0.00      2.90 o 
  -9  10   4        6.51        3.94      2.19 o 
  -8  10   4       41.81       35.07      2.75 o 
  -7  10   4        3.82        1.38      1.68 o 
  -6  10   4       32.73       23.18      1.43 o 
  -5  10   4       39.95       36.06      1.56 o 
  -4  10   4      218.82      232.22      7.20 o 
  -3  10   4        7.42       13.23      0.70 o 
  -2  10   4      727.29      699.23     15.49 o 
  -1  10   4      182.05      196.57      4.30 o 
   0  10   4       12.96       13.63      1.04 o 
   1  10   4        3.00        6.42      0.54 o 
   2  10   4       27.80       32.58      0.95 o 
   3  10   4      939.24      918.20     27.55 o 
   4  10   4       36.89       38.47      2.17 o 
   5  10   4      101.08      104.21      3.80 o 
   6  10   4       37.28       40.81      2.51 o 
   7  10   4        3.26        1.38      1.80 o 
   8  10   4       16.71       15.52      2.73 o 
  -9  11   4       34.78       30.71      3.18 o 
  -8  11   4       26.45       27.06      2.56 o 
  -7  11   4        9.32       10.21      2.11 o 
  -6  11   4        4.61        5.62      1.05 o 
  -5  11   4       52.59       33.44      1.55 o 
  -4  11   4      262.39      248.46      4.39 o 
  -3  11   4      149.43      151.19      3.65 o 
  -2  11   4       30.63       26.37      1.11 o 
  -1  11   4      560.58      547.48     12.84 o 
   0  11   4       68.95       62.96      1.58 o 
   1  11   4       77.75       87.01      4.84 o 
   2  11   4        0.23        0.10      0.51 o 
   3  11   4      375.71      372.87      8.38 o 
   4  11   4       44.45       46.16      1.20 o 
   5  11   4        5.77        7.42      1.19 o 
   6  11   4       13.51       12.84      1.80 o 
   7  11   4        9.36        7.13      1.90 o 
   8  11   4        5.64        2.72      2.19 o 
  -9  12   4        0.21        0.59      1.92 o 
  -8  12   4        0.81        2.72      2.11 o 
  -7  12   4       11.02        9.99      1.94 o 
  -6  12   4       21.55       20.04      1.39 o 
  -5  12   4       65.40       72.25      2.28 o 
  -4  12   4      485.25      486.77     18.08 o 
  -3  12   4       82.76       81.23      1.83 o 
  -2  12   4       17.86       16.74      0.93 o 
  -1  12   4       27.52       28.65      2.99 o 
   0  12   4       18.32       18.06      0.77 o 
   1  12   4      163.77      151.50      4.25 o 
   2  12   4        0.29       -0.12      1.09 o 
   3  12   4      682.03      665.50      6.66 o 
   4  12   4      126.30      117.73      6.29 o 
   5  12   4       32.41       27.09      1.51 o 
   6  12   4       11.78       14.93      1.99 o 
   7  12   4        0.08        3.77      1.77 o 
   8  12   4        8.92        8.31      3.13 o 
  -8  13   4       12.25       16.20      2.53 o 
  -7  13   4        0.62        5.91      2.22 o 
  -6  13   4        0.16        1.43      1.36 o 
  -5  13   4       39.26       47.57      1.75 o 
  -4  13   4      509.25      486.68      5.95 o 
  -3  13   4        0.15        0.89      0.58 o 
  -2  13   4       75.78       74.57      1.67 o 
  -1  13   4        4.71        5.02      0.65 o 
   0  13   4        7.01        6.77      0.66 o 
   1  13   4        0.05       -0.51      1.26 o 
   2  13   4       32.63       30.82      1.01 o 
   3  13   4       44.28       43.00      1.66 o 
   4  13   4        6.53        4.92      1.88 o 
   5  13   4        3.86        2.73      1.49 o 
   6  13   4        5.58        5.77      1.87 o 
   7  13   4        0.00        4.04      1.87 o 
  -8  14   4       13.08        5.32      2.62 o 
  -7  14   4        0.33        1.44      1.87 o 
  -6  14   4       10.86       10.36      2.62 o 
  -5  14   4      143.49      143.72      3.91 o 
  -4  14   4       83.58       66.34      1.48 o 
  -3  14   4      241.25      251.15      4.13 o 
  -2  14   4        0.00        1.93      1.72 o 
  -1  14   4      527.38      538.41     15.35 o 
   0  14   4        1.17        2.81      0.62 o 
   1  14   4        4.12        3.40      0.58 o 
   2  14   4      120.60      121.12      6.25 o 
   3  14   4      192.30      193.90      6.51 o 
   4  14   4        6.35        4.70      0.72 o 
   5  14   4       97.98      104.72      3.48 o 
   6  14   4       17.12       21.62      2.29 o 
   7  14   4        0.17        1.85      1.80 o 
  -8  15   4       47.66       52.16      3.62 o 
  -7  15   4       13.10       14.74      2.17 o 
  -6  15   4        1.11        4.06      1.72 o 
  -5  15   4       42.22       42.51      2.34 o 
  -4  15   4       57.52       58.39      1.33 o 
  -3  15   4        0.81        1.22      0.80 o 
  -2  15   4       11.71       11.18      0.77 o 
  -1  15   4       36.70       48.81      1.24 o 
   0  15   4       31.52       34.11      1.04 o 
   1  15   4       31.10       28.32      1.66 o 
   2  15   4      161.13      160.86      8.73 o 
   3  15   4       14.79       15.82      0.87 o 
   4  15   4       41.98       42.66      1.91 o 
   5  15   4       26.66       30.10      2.38 o 
   6  15   4        3.04       -0.44      1.90 o 
   7  15   4        0.04        3.35      2.55 o 
  -7  16   4       12.52        8.08      2.50 o 
  -6  16   4       10.31        5.45      1.85 o 
  -5  16   4        0.25       -0.05      1.48 o 
  -4  16   4       65.12       66.20      1.60 o 
  -3  16   4        2.33        1.91      0.64 o 
  -2  16   4        5.13        3.89      0.67 o 
  -1  16   4        3.04        1.68      0.71 o 
   0  16   4      122.96      127.82      4.13 o 
   1  16   4       56.19       51.45      1.24 o 
   2  16   4       44.26       43.67      1.18 o 
   3  16   4       46.02       39.08      1.71 o 
   4  16   4        3.01        4.22      1.31 o 
   5  16   4        3.42        4.96      2.19 o 
   6  16   4        9.33        9.14      3.29 o 
  -7  17   4       23.65       31.68      2.87 o 
  -6  17   4        1.65        1.90      1.70 o 
  -5  17   4        0.92        2.17      1.53 o 
  -4  17   4        1.33        2.45      0.97 o 
  -3  17   4        1.76        1.34      0.70 o 
  -2  17   4       11.75       12.81      0.80 o 
  -1  17   4       85.93       89.80      3.34 o 
   0  17   4      270.69      293.09      5.81 o 
   1  17   4        3.13        0.37      1.38 o 
   2  17   4        8.27        8.79      0.74 o 
   3  17   4       35.23       38.30      1.85 o 
   4  17   4       20.87       18.79      2.86 o 
   5  17   4       12.97       14.05      3.09 o 
   6  17   4        2.51        2.29      2.04 o 
  -6  18   4       12.77       13.15      2.36 o 
  -5  18   4        0.17        2.73      2.55 o 
  -4  18   4        0.03       -0.11      1.01 o 
  -3  18   4       11.95        9.17      1.46 o 
  -2  18   4        0.07        0.90      0.68 o 
  -1  18   4       87.88       73.06      2.34 o 
   0  18   4       26.13       23.98      1.71 o 
   1  18   4        9.09        6.53      0.72 o 
   2  18   4        1.34        2.00      1.09 o 
   3  18   4       73.81       70.76      3.52 o 
   4  18   4       15.91       20.00      3.61 o 
   5  18   4       12.34       10.14      2.51 o 
  -6  19   4       55.43       58.56      3.46 o 
  -5  19   4       19.31       24.36      2.79 o 
  -4  19   4        7.77        8.47      1.26 o 
  -3  19   4       35.20       36.63      1.70 o 
  -2  19   4        1.27        0.60      1.04 o 
  -1  19   4       57.73       58.98      1.95 o 
   0  19   4        1.58        3.02      1.07 o 
   1  19   4       13.45       13.54      1.27 o 
   2  19   4       40.59       47.98      3.58 o 
   3  19   4        9.47       10.96      1.39 o 
   4  19   4        8.85        9.19      1.37 o 
   5  19   4        6.43       11.96      2.62 o 
  -5  20   4        0.86        4.42      2.79 o 
  -4  20   4        0.00        1.83      1.29 o 
  -3  20   4        5.56        4.11      1.36 o 
  -2  20   4        4.35        4.90      1.51 o 
  -1  20   4        5.28        3.16      1.09 o 
   0  20   4       31.29       23.66      1.72 o 
   1  20   4       16.71        8.42      1.37 o 
   2  20   4        3.42        5.61      1.22 o 
   3  20   4        0.74        0.55      1.18 o 
   4  20   4        0.73        1.14      1.25 o 
  -5  21   4       17.79       22.10      3.09 o 
  -4  21   4        9.50       10.08      2.13 o 
  -3  21   4       22.20       29.06      1.82 o 
  -2  21   4        5.08        4.64      1.25 o 
  -1  21   4       14.17       13.58      2.45 o 
   0  21   4        0.01        0.68      2.18 o 
   1  21   4        6.75        7.24      1.72 o 
   2  21   4       23.65       24.21      1.97 o 
   3  21   4       31.37       34.52      1.89 o 
   4  21   4       27.13       22.60      4.02 o 
  -4  22   4        2.05        0.70      1.68 o 
  -3  22   4        7.83        5.75      2.34 o 
  -2  22   4        6.09        3.18      1.18 o 
  -1  22   4        4.42        1.73      1.91 o 
   0  22   4        6.70        2.80      1.23 o 
   1  22   4       19.74       15.29      1.55 o 
   2  22   4       12.00       17.68      3.20 o 
   3  22   4        2.54        1.91      1.22 o 
  -3  23   4        0.25       -1.87      2.54 o 
  -2  23   4        0.36       -0.42      1.22 o 
  -1  23   4       19.99       25.53      2.08 o 
   0  23   4       11.27       12.15      1.55 o 
   1  23   4        0.51        1.65      2.60 o 
   2  23   4        4.47        2.67      2.00 o 
  -9   0   5       23.90       33.78      2.73 o 
  -7   0   5       12.18       11.80      1.27 o 
  -5   0   5      624.94      594.02     10.26 o 
  -3   0   5       87.32       66.05      1.78 o 
  -1   0   5      305.25      310.67      4.89 o 
   1   0   5     5476.66     5541.56     29.45 o 
   3   0   5      632.46      622.08      7.48 o 
   5   0   5      470.73      437.46      8.12 o 
   7   0   5        1.13       -0.51      1.61 o 
   9   0   5       17.05       20.55      2.99 o 
 -10   1   5        2.74        3.04      1.86 o 
  -9   1   5        0.38        1.23      1.42 o 
  -8   1   5       32.75       30.38      1.09 o 
  -7   1   5      213.53      191.31      3.57 o 
  -6   1   5       14.51       18.94      0.90 o 
  -5   1   5       32.91       39.03      1.15 o 
  -4   1   5        4.41        5.98      0.74 o 
  -3   1   5      342.49      421.31      4.58 o 
  -2   1   5      421.32      432.53      4.20 o 
  -1   1   5      159.90      155.21      2.54 o 
   0   1   5       47.10       43.52      1.21 o 
   1   1   5     2112.84     2121.73     14.20 o 
   2   1   5     3786.41     3887.70     32.58 o 
   3   1   5      329.28      321.53      6.53 o 
   4   1   5        3.68        4.23      0.39 o 
   5   1   5        2.11        3.42      0.68 o 
   6   1   5      150.71      131.04      3.06 o 
   7   1   5        0.17        0.04      1.86 o 
   8   1   5        1.46        2.76      1.38 o 
   9   1   5       10.81        7.37      2.03 o 
 -10   2   5        1.56        1.38      1.63 o 
  -9   2   5        1.73        1.04      1.94 o 
  -8   2   5      266.95      254.13      4.81 o 
  -7   2   5       75.35       88.54      3.69 o 
  -6   2   5      430.19      426.61      7.69 o 
  -5   2   5        9.58        7.83      0.88 o 
  -4   2   5      951.03      968.06     12.82 o 
  -3   2   5       94.11      109.16      4.81 o 
  -2   2   5      621.94      600.48     14.20 o 
  -1   2   5      973.13      897.53     28.61 o 
   0   2   5       22.98       24.54      0.72 o 
   1   2   5      577.57      584.32     12.09 o 
   2   2   5        0.33        0.30      0.43 o 
   3   2   5       46.23       58.13      1.52 o 
   4   2   5        0.48        0.98      0.76 o 
   5   2   5      585.90      578.19      9.07 o 
   6   2   5       28.17       27.90      1.43 o 
   7   2   5        2.21       -0.31      1.70 o 
   8   2   5       36.15       41.93      2.80 o 
   9   2   5        0.95        2.48      2.12 o 
 -10   3   5        0.46        1.68      1.70 o 
  -9   3   5       46.11       49.32      2.89 o 
  -8   3   5       17.90       16.88      1.99 o 
  -7   3   5        1.06        3.74      1.10 o 
  -6   3   5      176.28      185.87      5.88 o 
  -5   3   5      232.84      227.30      6.34 o 
  -4   3   5      508.42      481.80      9.32 o 
  -3   3   5        0.00        1.70      0.40 o 
  -2   3   5       94.04       93.76      2.49 o 
  -1   3   5      341.97      331.69      9.14 o 
   0   3   5      108.87      135.58      7.62 o 
   1   3   5      692.54      739.40     11.07 o 
   2   3   5      833.85      914.35     22.44 o 
   3   3   5       19.07       19.08      0.77 o 
   4   3   5      104.44       90.49      2.35 o 
   5   3   5      115.46      111.33      4.40 o 
   6   3   5       22.85       23.66      1.38 o 
   7   3   5        7.53        7.39      2.45 o 
   8   3   5        2.25       -1.83      1.83 o 
   9   3   5        6.28        7.18      2.29 o 
 -10   4   5       11.15        7.61      2.16 o 
  -9   4   5        0.27        2.34      2.43 o 
  -8   4   5       42.39       46.18      2.58 o 
  -7   4   5       33.74       31.15      1.53 o 
  -6   4   5       34.29       38.10      1.55 o 
  -5   4   5       88.39       73.97      2.46 o 
  -4   4   5       40.25       35.76      0.87 o 
  -3   4   5       72.05       67.66      1.59 o 
  -2   4   5       80.17       66.97      2.90 o 
  -1   4   5     1090.83     1206.74     31.79 o 
   0   4   5       85.35       87.80      4.55 o 
   1   4   5     3474.94     3524.93     54.32 o 
   2   4   5     2279.98     2369.24     35.43 o 
   3   4   5       13.98        8.85      0.58 o 
   4   4   5        5.98        5.14      0.61 o 
   5   4   5       40.93       30.69      1.53 o 
   6   4   5       36.46       40.76      1.61 o 
   7   4   5        2.61        4.87      1.56 o 
   8   4   5       10.10       13.52      2.46 o 
 -10   5   5       40.91       37.35      3.19 o 
  -9   5   5       16.21       19.89      2.36 o 
  -8   5   5        1.17       -0.76      1.55 o 
  -7   5   5       92.19       99.66      3.62 o 
  -6   5   5       12.65        9.71      1.27 o 
  -5   5   5        2.02        3.43      0.85 o 
  -4   5   5       22.92       27.79      1.17 o 
  -3   5   5     1614.03     1592.48     11.70 o 
  -2   5   5      104.25      109.16      3.56 o 
  -1   5   5      640.53      645.82      7.45 o 
   0   5   5      354.40      346.40     18.74 o 
   1   5   5      395.15      443.89      8.97 o 
   2   5   5      902.14      919.86     12.70 o 
   3   5   5      505.70      559.57      7.09 o 
   4   5   5      119.65      122.12      3.37 o 
   5   5   5       52.19       51.50      1.85 o 
   6   5   5       30.13       36.07      1.56 o 
   7   5   5        1.53        0.20      1.58 o 
   8   5   5       10.12        8.25      2.33 o 
 -10   6   5       11.70       12.57      2.62 o 
  -9   6   5       10.13        8.56      2.02 o 
  -8   6   5        9.83        6.50      1.94 o 
  -7   6   5       39.64       37.57      1.66 o 
  -6   6   5        2.34        3.53      0.93 o 
  -5   6   5      272.22      294.64      7.15 o 
  -4   6   5       18.72       22.14      0.78 o 
  -3   6   5       72.62       80.56      2.00 o 
  -2   6   5     2058.68     2058.91     42.22 o 
  -1   6   5      724.18      693.56      7.78 o 
   0   6   5     2953.24     3171.58     79.10 o 
   1   6   5      292.38      310.53     13.80 o 
   2   6   5        1.65        1.39      0.68 o 
   3   6   5       94.95      101.01      3.88 o 
   4   6   5      354.41      356.90      5.42 o 
   5   6   5      146.29      139.71      4.91 o 
   6   6   5       32.18       36.67      1.56 o 
   7   6   5        1.83        1.38      1.58 o 
   8   6   5       17.84       18.29      2.53 o 
  -9   7   5       17.65       20.35      3.33 o 
  -8   7   5       32.94       36.55      2.55 o 
  -7   7   5       31.69       33.92      1.61 o 
  -6   7   5       49.13       53.86      1.90 o 
  -5   7   5      112.26       98.27      4.25 o 
  -4   7   5      220.56      186.89      4.51 o 
  -3   7   5     2760.60     2686.77     20.06 o 
  -2   7   5       16.44       17.75      1.25 o 
  -1   7   5      592.23      610.81      7.35 o 
   0   7   5      434.98      469.50      8.76 o 
   1   7   5      100.34      120.38      2.93 o 
   2   7   5       67.29       62.41      3.46 o 
   3   7   5       38.31       49.35      1.74 o 
   4   7   5       58.72       47.46      1.16 o 
   5   7   5       20.06       18.67      1.34 o 
   6   7   5       19.61       20.81      1.32 o 
   7   7   5        0.01        1.27      1.77 o 
   8   7   5        0.00        0.25      2.80 o 
  -9   8   5        2.01        3.79      1.87 o 
  -8   8   5       22.83       18.55      2.26 o 
  -7   8   5        2.67        2.11      1.09 o 
  -6   8   5      207.93      183.82      5.15 o 
  -5   8   5      228.91      247.56      6.52 o 
  -4   8   5      417.54      375.00      8.80 o 
  -3   8   5       21.41       26.47      0.86 o 
  -2   8   5      356.07      330.03      5.54 o 
  -1   8   5      315.35      322.53      5.44 o 
   0   8   5      173.79      213.94      4.52 o 
   1   8   5      796.24      860.90      8.72 o 
   2   8   5        2.56        2.43      0.52 o 
   3   8   5        0.02        0.61      1.27 o 
   4   8   5      297.99      293.14      5.49 o 
   5   8   5        0.00       -0.90      0.95 o 
   6   8   5        2.44        1.95      0.93 o 
   7   8   5       21.24       24.03      2.48 o 
   8   8   5        2.67        1.07      1.92 o 
  -9   9   5       25.77       22.11      2.63 o 
  -8   9   5       11.84       10.19      2.17 o 
  -7   9   5        6.45        6.96      1.12 o 
  -6   9   5        0.27        1.46      0.93 o 
  -5   9   5       71.62       77.74      2.72 o 
  -4   9   5       94.44       99.03      3.23 o 
  -3   9   5       52.09       67.37      1.60 o 
  -2   9   5       12.77       11.32      1.59 o 
  -1   9   5      783.14      829.78     28.56 o 
   0   9   5        0.68        2.57      0.68 o 
   1   9   5       10.06        9.26      2.40 o 
   2   9   5       44.61       47.64      1.17 o 
   3   9   5        0.48       -0.23      0.49 o 
   4   9   5      101.76      110.69      3.09 o 
   5   9   5      205.48      198.92      5.04 o 
   6   9   5        0.00        0.92      1.49 o 
   7   9   5        5.80        9.70      2.29 o 
   8   9   5       15.44       15.91      2.63 o 
  -9  10   5        9.48       10.29      2.36 o 
  -8  10   5        2.19        2.38      2.24 o 
  -7  10   5       21.00       24.51      2.17 o 
  -6  10   5       18.32       15.22      1.27 o 
  -5  10   5        5.08        1.12      1.04 o 
  -4  10   5      276.45      271.27      9.71 o 
  -3  10   5        5.40        7.18      0.84 o 
  -2  10   5      257.72      267.35      4.89 o 
  -1  10   5       50.47       64.88      1.72 o 
   0  10   5      148.58      123.42      3.66 o 
   1  10   5      289.60      289.94      5.11 o 
   2  10   5        0.73        2.25      0.56 o 
   3  10   5       52.93       60.39      1.45 o 
   4  10   5      146.44      136.99      3.82 o 
   5  10   5        5.10        2.06      1.04 o 
   6  10   5       24.92       24.41      2.24 o 
   7  10   5        0.61       -0.83      2.19 o 
   8  10   5        5.43        8.73      3.11 o 
  -9  11   5       17.68       17.05      2.65 o 
  -8  11   5        7.06        6.81      2.07 o 
  -7  11   5        0.00        2.34      1.66 o 
  -6  11   5        1.83        2.16      0.99 o 
  -5  11   5      109.98       87.42      3.77 o 
  -4  11   5      722.74      732.69     21.20 o 
  -3  11   5      241.77      244.64      9.76 o 
  -2  11   5       24.55       29.00      1.27 o 
  -1  11   5      396.76      418.60     12.52 o 
   0  11   5      179.09      203.47      7.45 o 
   1  11   5       17.12       10.22      0.68 o 
   2  11   5      133.65      155.10      7.99 o 
   3  11   5       54.53       49.55      1.29 o 
   4  11   5       21.05       22.87      0.97 o 
   5  11   5        1.25        1.65      0.95 o 
   6  11   5        9.77       11.74      1.97 o 
   7  11   5        0.51       -1.39      1.63 o 
   8  11   5        2.85        0.87      2.04 o 
  -9  12   5       26.80       25.19      3.02 o 
  -8  12   5        0.03        0.46      1.92 o 
  -7  12   5        0.00        0.39      1.80 o 
  -6  12   5        7.14        4.77      1.04 o 
  -5  12   5      111.41      108.15      3.86 o 
  -4  12   5       10.13        6.71      0.79 o 
  -3  12   5      416.84      385.72      5.25 o 
  -2  12   5       57.78       67.42      1.57 o 
  -1  12   5       47.06       58.03      1.41 o 
   0  12   5        0.55        0.97      0.75 o 
   1  12   5       70.77       80.94      2.61 o 
   2  12   5       24.75       29.58      0.97 o 
   3  12   5     1241.47     1262.25     24.04 o 
   4  12   5       59.12       58.74      1.37 o 
   5  12   5       75.06       71.52      2.99 o 
   6  12   5        2.60        4.48      1.94 o 
   7  12   5       13.40       14.73      2.50 o 
  -8  13   5       21.91       19.34      2.73 o 
  -7  13   5        0.05        2.29      2.21 o 
  -6  13   5       22.61       23.47      2.00 o 
  -5  13   5       24.73       26.94      1.49 o 
  -4  13   5        4.54        6.95      0.77 o 
  -3  13   5       31.56       24.91      0.97 o 
  -2  13   5       53.36       58.95      1.41 o 
  -1  13   5       26.42       25.71      0.94 o 
   0  13   5      134.65      126.58      3.27 o 
   1  13   5        0.15        0.28      0.52 o 
   2  13   5       90.94       95.48      2.84 o 
   3  13   5       10.19        8.43      0.91 o 
   4  13   5        1.96        3.19      0.65 o 
   5  13   5       34.14       33.75      2.41 o 
   6  13   5       47.75       53.50      3.06 o 
   7  13   5        3.40        5.32      1.99 o 
  -8  14   5        0.05        2.62      2.16 o 
  -7  14   5        6.15        5.13      2.14 o 
  -6  14   5        8.47        5.57      1.66 o 
  -5  14   5       77.21       91.27      3.35 o 
  -4  14   5       30.03       24.06      1.01 o 
  -3  14   5       13.53       13.43      1.01 o 
  -2  14   5       81.78       80.93      2.05 o 
  -1  14   5     1389.91     1358.71     46.43 o 
   0  14   5      144.89      134.21      3.24 o 
   1  14   5        0.41        0.40      0.57 o 
   2  14   5       14.14       16.21      0.92 o 
   3  14   5       57.07       59.41      2.51 o 
   4  14   5        0.95        0.25      0.91 o 
   5  14   5       29.81       33.42      2.55 o 
   6  14   5       21.14       18.55      2.41 o 
   7  14   5        2.71        1.15      2.14 o 
  -8  15   5       20.28       20.55      3.11 o 
  -7  15   5       11.58       10.24      2.28 o 
  -6  15   5       21.67       23.78      2.21 o 
  -5  15   5        0.41        3.23      1.99 o 
  -4  15   5       11.27       14.49      0.88 o 
  -3  15   5        6.24        6.22      1.97 o 
  -2  15   5       92.96       92.23      2.70 o 
  -1  15   5      234.58      204.00      4.59 o 
   0  15   5       32.20       38.50      1.49 o 
   1  15   5        7.65        9.47      1.87 o 
   2  15   5       99.25      111.18      2.67 o 
   3  15   5        4.45        3.90      0.74 o 
   4  15   5       16.83       18.86      1.55 o 
   5  15   5       38.51       49.24      2.73 o 
   6  15   5       12.78       14.13      2.24 o 
  -7  16   5        2.11        2.63      3.02 o 
  -6  16   5       16.02       13.50      3.01 o 
  -5  16   5       25.74       27.84      2.19 o 
  -4  16   5        0.32        0.37      0.60 o 
  -3  16   5        1.00        1.30      0.61 o 
  -2  16   5       56.12       45.22      1.20 o 
  -1  16   5        6.54        7.83      2.61 o 
   0  16   5      263.00      261.44      4.52 o 
   1  16   5       36.73       38.41      1.12 o 
   2  16   5       14.61       12.76      0.84 o 
   3  16   5       10.48        8.58      1.32 o 
   4  16   5       11.29       10.94      1.33 o 
   5  16   5        6.84        3.58      2.06 o 
   6  16   5        1.60        2.45      1.92 o 
  -7  17   5       40.68       45.30      3.43 o 
  -6  17   5        0.98       -0.03      2.36 o 
  -5  17   5       26.54       31.44      2.58 o 
  -4  17   5        3.21        0.96      1.02 o 
  -3  17   5       14.21       14.47      1.15 o 
  -2  17   5        1.33        0.86      0.61 o 
  -1  17   5       13.69       16.44      0.92 o 
   0  17   5      197.63      198.26      3.26 o 
   1  17   5        0.08        1.35      0.61 o 
   2  17   5       40.26       32.66      1.53 o 
   3  17   5       28.39       27.64      2.25 o 
   4  17   5        0.26       -1.01      1.02 o 
   5  17   5        0.05        0.22      1.77 o 
   6  17   5        7.66        9.97      2.24 o 
  -6  18   5       18.51       21.82      2.84 o 
  -5  18   5        0.57        0.25      1.56 o 
  -4  18   5        0.00       -1.10      1.38 o 
  -3  18   5        2.49        3.16      1.17 o 
  -2  18   5       62.92       56.37      1.89 o 
  -1  18   5      154.74      135.73      3.96 o 
   0  18   5      139.18      145.77      2.72 o 
   1  18   5       34.45       29.45      1.53 o 
   2  18   5        3.41        2.46      1.34 o 
   3  18   5       97.82       96.73      2.55 o 
   4  18   5        5.54        5.48      1.32 o 
   5  18   5        1.01        1.75      2.00 o 
  -6  19   5        6.33        6.69      1.97 o 
  -5  19   5       11.66       16.81      2.12 o 
  -4  19   5        7.71        9.55      1.62 o 
  -3  19   5        1.49        1.17      1.06 o 
  -2  19   5        0.02        1.17      1.77 o 
  -1  19   5        2.56        3.61      1.46 o 
   0  19   5        4.42        4.29      1.39 o 
   1  19   5       50.77       46.13      3.19 o 
   2  19   5        0.15        0.54      1.05 o 
   3  19   5        3.38        3.02      1.24 o 
   4  19   5        0.38       -1.26      1.94 o 
   5  19   5        0.18        0.48      1.85 o 
  -5  20   5       13.64       11.85      2.65 o 
  -4  20   5        1.58        2.07      2.12 o 
  -3  20   5        0.30        0.41      1.16 o 
  -2  20   5        0.84        0.56      1.06 o 
  -1  20   5      101.72      127.73      7.33 o 
   0  20   5        5.87        6.37      1.57 o 
   1  20   5      129.42      134.43      3.00 o 
   2  20   5       61.98       58.11      2.22 o 
   3  20   5       10.88        6.32      1.39 o 
   4  20   5       24.30       20.31      7.68 o 
  -5  21   5        1.02        1.70      1.87 o 
  -4  21   5       15.98       22.66      1.69 o 
  -3  21   5       34.93       44.36      5.53 o 
  -2  21   5        0.44        0.71      3.08 o 
  -1  21   5       38.24       39.80      2.62 o 
   0  21   5       28.36       33.28      2.28 o 
   1  21   5       35.07       41.75      6.39 o 
   2  21   5       15.87       17.80      1.53 o 
   3  21   5        0.23       -0.98      1.07 o 
  -4  22   5        0.53        2.20      1.44 o 
  -3  22   5        4.62        3.40      1.57 o 
  -2  22   5        6.92        6.62      1.42 o 
  -1  22   5       35.11       28.10      2.05 o 
   0  22   5        1.71        3.11      2.36 o 
   1  22   5        0.62       -1.21      1.21 o 
   2  22   5        3.17        1.03      1.28 o 
  -2  23   5        3.03        2.12      1.44 o 
  -1  23   5        0.64        3.14      1.71 o 
   0  23   5        7.97        8.98      1.69 o 
   1  23   5        0.25        0.92      1.20 o 
 -10   0   6       29.90       22.74      2.72 o 
  -8   0   6       19.68       15.74      1.95 o 
  -6   0   6      328.31      318.82      6.83 o 
  -4   0   6        0.02        1.75      0.61 o 
  -2   0   6     2286.90     2461.76     14.19 o 
   0   0   6      644.22      628.31     16.79 o 
   2   0   6      241.63      318.45      9.19 o 
   4   0   6       60.75       69.41      2.53 o 
   6   0   6       11.78        9.15      1.14 o 
   8   0   6       50.73       52.45      3.01 o 
 -10   1   6        7.69        7.57      2.01 o 
  -9   1   6       38.60       38.33      2.00 o 
  -8   1   6        7.23        3.90      1.24 o 
  -7   1   6      170.94      171.35      3.30 o 
  -6   1   6       17.07       18.22      0.88 o 
  -5   1   6      234.53      252.39      4.84 o 
  -4   1   6        4.32        7.62      0.56 o 
  -3   1   6     1238.32     1303.85     10.33 o 
  -2   1   6      366.27      327.78      3.86 o 
  -1   1   6      209.04      215.73      3.09 o 
   0   1   6      350.59      331.38      5.69 o 
   1   1   6     1087.13     1201.08     14.39 o 
   2   1   6       89.52       95.10      1.58 o 
   3   1   6       80.62       67.28      1.22 o 
   4   1   6      199.19      196.86      3.38 o 
   5   1   6      217.05      201.14      3.84 o 
   6   1   6        0.00        0.67      1.10 o 
   7   1   6        0.27       -0.03      1.10 o 
   8   1   6        3.21        4.07      1.57 o 
 -10   2   6        0.59       -1.61      1.61 o 
  -9   2   6        1.08       -1.92      1.92 o 
  -8   2   6        0.94        1.56      1.63 o 
  -7   2   6      103.05      113.81      3.94 o 
  -6   2   6      272.74      266.28      6.74 o 
  -5   2   6      708.41      704.58     10.72 o 
  -4   2   6        0.06        0.41      0.59 o 
  -3   2   6      157.79      175.79      4.49 o 
  -2   2   6     1033.73     1060.33     10.13 o 
  -1   2   6      435.52      459.91     15.12 o 
   0   2   6       29.09       26.63      2.32 o 
   1   2   6      248.93      270.93     19.73 o 
   2   2   6     1225.13     1161.72     27.88 o 
   3   2   6       28.65       25.49      1.23 o 
   4   2   6       58.35       67.19      2.13 o 
   5   2   6      366.36      346.85      6.81 o 
   6   2   6        9.99        9.51      1.10 o 
   7   2   6        5.13        7.57      1.78 o 
   8   2   6        4.66        6.69      2.38 o 
 -10   3   6       12.78       12.70      2.38 o 
  -9   3   6        0.13        7.00      2.73 o 
  -8   3   6       12.02       13.76      2.00 o 
  -7   3   6       12.58       11.46      1.22 o 
  -6   3   6      897.88      900.24     10.89 o 
  -5   3   6        9.76        6.98      0.90 o 
  -4   3   6      124.80      117.14      4.93 o 
  -3   3   6       97.42      103.98      4.15 o 
  -2   3   6       24.50       32.45      0.82 o 
  -1   3   6        2.91        3.92      1.32 o 
   0   3   6        3.85        4.90      0.40 o 
   1   3   6      479.11      505.17      9.51 o 
   2   3   6      565.05      555.17      7.12 o 
   3   3   6      230.15      234.58      4.64 o 
   4   3   6        0.05        0.85      0.49 o 
   5   3   6      214.20      201.23      5.42 o 
   6   3   6        2.57        1.48      1.00 o 
   7   3   6        0.71        1.24      1.65 o 
   8   3   6        0.24       -0.76      1.83 o 
 -10   4   6        2.48        0.24      2.22 o 
  -9   4   6        1.74        3.82      1.78 o 
  -8   4   6       83.63       92.61      3.24 o 
  -7   4   6        0.00       -1.02      1.02 o 
  -6   4   6        8.35       11.12      1.17 o 
  -5   4   6      261.64      248.51      6.84 o 
  -4   4   6      405.27      423.83      6.14 o 
  -3   4   6      372.12      412.24      6.07 o 
  -2   4   6      411.84      400.12     11.95 o 
  -1   4   6       19.05       29.86      0.87 o 
   0   4   6       24.65       29.53      0.83 o 
   1   4   6      481.17      531.91     14.36 o 
   2   4   6       24.01       25.40      2.13 o 
   3   4   6      391.93      407.85      5.91 o 
   4   4   6      202.35      190.40      3.98 o 
   5   4   6       11.94       17.95      1.31 o 
   6   4   6       39.87       46.57      1.73 o 
   7   4   6        1.17        0.92      1.58 o 
   8   4   6        6.37        4.28      2.28 o 
 -10   5   6        1.37       -0.46      1.97 o 
  -9   5   6        4.94        2.31      2.12 o 
  -8   5   6        2.80        1.21      1.73 o 
  -7   5   6       44.75       43.31      1.66 o 
  -6   5   6       20.67       20.19      1.29 o 
  -5   5   6        0.66        3.38      0.93 o 
  -4   5   6      534.14      533.97     16.47 o 
  -3   5   6        0.71       34.07     19.51 o 
  -2   5   6       27.57       29.86      0.74 o 
  -1   5   6        0.01        2.13      0.58 o 
   0   5   6      219.39      241.69      5.48 o 
   1   5   6       23.54       19.00      3.08 o 
   2   5   6     1954.43     2029.67     21.34 o 
   3   5   6       38.91       39.92      1.15 o 
   4   5   6      165.24      170.62      7.67 o 
   5   5   6       91.09       76.77      2.41 o 
   6   5   6       20.81       18.27      1.34 o 
   7   5   6        2.40        2.09      1.80 o 
   8   5   6        0.23        1.72      2.00 o 
 -10   6   6       10.93       13.98      2.55 o 
  -9   6   6       11.40       12.81      2.31 o 
  -8   6   6        1.64       -1.89      1.89 o 
  -7   6   6       28.20       23.76      1.48 o 
  -6   6   6       15.60       12.28      1.19 o 
  -5   6   6       67.05       82.25      2.63 o 
  -4   6   6      340.79      386.61     11.18 o 
  -3   6   6      175.27      180.65      7.02 o 
  -2   6   6      102.15       87.91      2.12 o 
  -1   6   6      244.97      263.75      4.96 o 
   0   6   6      114.38       95.69      2.53 o 
   1   6   6       91.08       86.94      1.98 o 
   2   6   6      204.55      225.89      4.59 o 
   3   6   6       14.40       16.22      1.88 o 
   4   6   6       36.43       35.39      1.84 o 
   5   6   6        2.31        3.86      1.04 o 
   6   6   6        0.03       -0.10      0.85 o 
   7   6   6        0.42        3.02      1.66 o 
   8   6   6       34.12       38.13      3.01 o 
  -9   7   6       65.83       78.91      3.70 o 
  -8   7   6        0.06        0.65      1.72 o 
  -7   7   6        0.11        1.90      1.00 o 
  -6   7   6       20.03       24.92      1.43 o 
  -5   7   6       60.34       66.34      1.94 o 
  -4   7   6       54.61       57.30      1.39 o 
  -3   7   6      522.39      566.73      7.05 o 
  -2   7   6       15.55       21.09      1.00 o 
  -1   7   6       25.42       29.19      0.76 o 
   0   7   6      276.25      315.52      5.41 o 
   1   7   6      264.60      290.31     10.13 o 
   2   7   6       62.82       48.75      1.35 o 
   3   7   6        1.20        2.38      0.55 o 
   4   7   6       26.43       21.77      1.02 o 
   5   7   6       14.73       19.85      1.38 o 
   6   7   6       23.31       31.51      2.21 o 
   7   7   6        1.23        0.93      1.89 o 
   8   7   6        0.91        3.89      2.07 o 
  -9   8   6        0.03        2.51      2.04 o 
  -8   8   6       90.98       97.59      3.62 o 
  -7   8   6      102.47       93.02      3.26 o 
  -6   8   6        7.31        8.83      1.19 o 
  -5   8   6      249.63      248.97      6.15 o 
  -4   8   6        8.59        6.98      0.69 o 
  -3   8   6      692.21      694.77     29.89 o 
  -2   8   6      476.02      524.05     16.37 o 
  -1   8   6        4.19        3.69      0.54 o 
   0   8   6      311.66      372.97     18.40 o 
   1   8   6      625.10      653.28     11.61 o 
   2   8   6        2.26        1.73      0.54 o 
   3   8   6       44.69       44.95      1.83 o 
   4   8   6     1076.54     1101.36     29.68 o 
   5   8   6      225.11      217.19      5.06 o 
   6   8   6        1.33       -0.48      1.80 o 
   7   8   6        4.98        3.62      1.99 o 
   8   8   6        1.62        0.44      2.96 o 
  -9   9   6       13.48       16.30      2.63 o 
  -8   9   6        9.79        5.94      2.46 o 
  -7   9   6       10.48        6.57      1.82 o 
  -6   9   6        5.37        5.89      1.04 o 
  -5   9   6       15.86       13.06      1.19 o 
  -4   9   6        5.36        5.81      1.58 o 
  -3   9   6       41.59       30.16      0.94 o 
  -2   9   6      283.92      270.12      6.75 o 
  -1   9   6      404.38      439.94     11.78 o 
   0   9   6       16.65       18.98      0.76 o 
   1   9   6      481.31      499.42     12.94 o 
   2   9   6        6.28        4.94      1.95 o 
   3   9   6       28.33       27.87      1.88 o 
   4   9   6      523.35      520.62      8.03 o 
   5   9   6       69.09       69.67      2.07 o 
   6   9   6       25.99       25.90      2.63 o 
   7   9   6        6.98        8.31      2.21 o 
   8   9   6        0.22       -0.56      2.02 o 
  -9  10   6        7.25        5.64      2.14 o 
  -8  10   6        3.69        1.04      1.82 o 
  -7  10   6        1.09        1.32      1.61 o 
  -6  10   6       15.39       20.31      1.32 o 
  -5  10   6      406.32      369.37      6.86 o 
  -4  10   6      604.75      595.50     22.05 o 
  -3  10   6      101.05      113.89      5.03 o 
  -2  10   6      773.06      789.62     28.81 o 
  -1  10   6      195.65      204.32      9.60 o 
   0  10   6      250.56      286.03      9.39 o 
   1  10   6        0.16        1.10      0.50 o 
   2  10   6      210.66      187.77      4.14 o 
   3  10   6       83.01       80.07      2.18 o 
   4  10   6        4.90        5.67      0.80 o 
   5  10   6       30.21       28.86      1.51 o 
   6  10   6        0.26        1.22      1.72 o 
   7  10   6        4.71        5.52      2.51 o 
  -9  11   6        3.52       -0.20      2.07 o 
  -8  11   6        5.90        4.35      2.16 o 
  -7  11   6        0.16        2.63      2.31 o 
  -6  11   6        4.75        6.05      1.00 o 
  -5  11   6      119.18      105.20      3.86 o 
  -4  11   6        0.02        0.94      0.90 o 
  -3  11   6        1.68        5.33      3.29 o 
  -2  11   6      670.58      646.16      8.50 o 
  -1  11   6       42.45       43.97      1.15 o 
   0  11   6       15.34       16.58      0.93 o 
   1  11   6       12.35       14.65      2.85 o 
   2  11   6       84.53       85.84      1.92 o 
   3  11   6       32.97       33.24      1.08 o 
   4  11   6       74.71       77.27      2.37 o 
   5  11   6       17.29       17.44      1.87 o 
   6  11   6       11.56       13.66      2.06 o 
   7  11   6        2.74        2.51      2.53 o 
  -8  12   6       14.64       14.22      2.65 o 
  -7  12   6        1.53        4.77      1.90 o 
  -6  12   6        0.15        1.83      0.90 o 
  -5  12   6        3.14        1.99      0.95 o 
  -4  12   6       11.27       13.06      0.85 o 
  -3  12   6      309.85      307.99     10.56 o 
  -2  12   6      245.81      242.57      4.33 o 
  -1  12   6       61.11       59.48      5.63 o 
   0  12   6        0.18        0.09      0.52 o 
   1  12   6       39.68       44.22      2.26 o 
   2  12   6      159.53      166.96      3.93 o 
   3  12   6       69.62       61.60      1.42 o 
   4  12   6        4.50        3.30      0.72 o 
   5  12   6        1.71        1.29      1.49 o 
   6  12   6       21.72       29.65      2.43 o 
   7  12   6       14.77       11.63      2.82 o 
  -8  13   6        0.12       -1.27      2.07 o 
  -7  13   6       21.53       28.96      2.56 o 
  -6  13   6        2.72        4.76      1.83 o 
  -5  13   6       49.76       59.53      1.89 o 
  -4  13   6       20.25       22.40      1.59 o 
  -3  13   6        1.05        1.35      0.64 o 
  -2  13   6       71.23       71.32      3.74 o 
  -1  13   6        2.68        1.21      0.74 o 
   0  13   6       25.90       27.79      0.97 o 
   1  13   6      119.31      108.56      7.49 o 
   2  13   6      360.84      342.22      6.02 o 
   3  13   6       69.71       69.73      1.46 o 
   4  13   6        0.00        1.09      0.62 o 
   5  13   6       20.16       19.70      2.11 o 
   6  13   6        1.36        4.45      2.07 o 
   7  13   6       11.22       14.90      2.50 o 
  -8  14   6       29.61       29.87      3.02 o 
  -7  14   6       19.97       28.04      2.73 o 
  -6  14   6        5.06        5.30      1.80 o 
  -5  14   6      172.73      187.93      4.30 o 
  -4  14   6        0.89        0.79      0.65 o 
  -3  14   6      142.47      135.09      3.38 o 
  -2  14   6        0.49        2.48      0.92 o 
  -1  14   6      456.00      484.43     12.55 o 
   0  14   6        9.66        7.63      1.62 o 
   1  14   6       94.54       89.89      3.83 o 
   2  14   6       36.40       34.83      1.12 o 
   3  14   6       32.49       35.83      1.44 o 
   4  14   6        0.62        0.40      1.10 o 
   5  14   6       10.99       11.18      1.92 o 
   6  14   6        0.67       -1.92      2.28 o 
  -8  15   6        1.43        1.04      2.72 o 
  -7  15   6        4.89        0.75      2.28 o 
  -6  15   6        0.72        0.85      1.44 o 
  -5  15   6       31.93       34.97      2.33 o 
  -4  15   6      102.38       98.66      7.40 o 
  -3  15   6        9.21        9.21      0.76 o 
  -2  15   6      145.15      147.11      3.06 o 
  -1  15   6        2.90        2.03      0.67 o 
   0  15   6       75.63       69.18      1.50 o 
   1  15   6       72.19       73.28      4.59 o 
   2  15   6       61.73       56.21      1.98 o 
   3  15   6       16.37       13.71      1.10 o 
   4  15   6       10.39       12.22      1.25 o 
   5  15   6        0.55        2.65      1.48 o 
   6  15   6       27.30       34.48      2.87 o 
  -7  16   6       49.40       50.15      3.74 o 
  -6  16   6        1.58        5.04      1.73 o 
  -5  16   6        6.54        6.17      1.72 o 
  -4  16   6       18.36       17.78      1.75 o 
  -3  16   6        6.35        7.16      0.75 o 
  -2  16   6      108.56      114.29      2.59 o 
  -1  16   6       43.87       48.14      1.68 o 
   0  16   6       25.67       29.21      1.12 o 
   1  16   6        1.45        0.68      0.62 o 
   2  16   6       63.02       67.02      1.67 o 
   3  16   6       14.91       14.00      1.88 o 
   4  16   6       23.91       23.01      4.53 o 
   5  16   6        0.05       -0.41      1.66 o 
   6  16   6        8.27        6.61      2.12 o 
  -7  17   6       49.39       60.90      3.77 o 
  -6  17   6        6.89       10.34      1.94 o 
  -5  17   6       13.24       15.90      2.87 o 
  -4  17   6        0.03        2.56      1.14 o 
  -3  17   6        7.53        7.67      1.14 o 
  -2  17   6       47.36       48.06      1.18 o 
  -1  17   6      192.99      188.67      3.06 o 
   0  17   6        9.36        9.78      0.81 o 
   1  17   6        6.44        7.79      2.55 o 
   2  17   6      158.31      160.51      2.87 o 
   3  17   6        0.87        2.00      1.01 o 
   4  17   6        1.06        0.28      1.21 o 
   5  17   6        0.33        0.70      1.83 o 
  -6  18   6       22.83       20.14      2.73 o 
  -5  18   6       10.85       10.84      2.34 o 
  -4  18   6       44.91       53.93      2.22 o 
  -3  18   6        1.54        2.61      1.11 o 
  -2  18   6       42.91       33.44      1.78 o 
  -1  18   6        2.18        2.21      1.00 o 
   0  18   6       14.76       14.78      2.94 o 
   1  18   6       13.13       12.61      3.64 o 
   2  18   6       13.99       15.57      3.82 o 
   3  18   6        9.00        2.22      1.37 o 
   4  18   6        4.82        0.45      1.58 o 
   5  18   6       12.32       10.33      2.36 o 
  -6  19   6       10.05       12.16      2.43 o 
  -5  19   6        0.06       -1.32      2.12 o 
  -4  19   6        3.25        7.51      2.34 o 
  -3  19   6       26.70       22.49      1.64 o 
  -2  19   6       20.78       18.21      1.48 o 
  -1  19   6      115.24      113.81      2.69 o 
   0  19   6        0.51       -0.53      1.36 o 
   1  19   6        3.30        3.99      2.51 o 
   2  19   6       18.53       19.24      4.53 o 
   3  19   6       23.65       21.57      1.59 o 
   4  19   6        0.80        2.46      1.24 o 
  -5  20   6        7.72       12.04      2.43 o 
  -4  20   6        1.12        2.21      1.16 o 
  -3  20   6       10.37       11.63      3.10 o 
  -2  20   6       11.01       12.40      1.61 o 
  -1  20   6        6.44        4.38      2.50 o 
   0  20   6        4.29        2.11      2.28 o 
   1  20   6       25.28       26.14      1.75 o 
   2  20   6        1.51        0.18      1.24 o 
   3  20   6        6.86        7.98      1.48 o 
   4  20   6        4.00        1.76      1.43 o 
  -4  21   6        3.13        3.49      1.35 o 
  -3  21   6        1.25        1.46      1.37 o 
  -2  21   6       13.60       10.43      1.70 o 
  -1  21   6        4.67        5.82      1.32 o 
   0  21   6       39.59       45.82      2.00 o 
   1  21   6       47.94       46.26      2.11 o 
   2  21   6       39.34       36.89      4.33 o 
   3  21   6        5.99        8.14      1.40 o 
  -3  22   6        1.76        0.39      2.21 o 
  -2  22   6        0.03       -0.87      1.36 o 
  -1  22   6       37.57       40.71      7.42 o 
   0  22   6        0.70        2.53      1.40 o 
   1  22   6        1.67        2.65      1.25 o 
   2  22   6        0.03       -0.16      1.43 o 
  -2  23   6       48.95       42.63      7.77 o 
  -1  23   6        3.11        2.12      1.70 o 
   0  23   6        1.12       -0.32      2.10 o 
  -9   0   7       27.72       25.44      3.16 o 
  -7   0   7      140.80      142.39      4.25 o 
  -5   0   7       43.30       30.61      1.39 o 
  -3   0   7      245.59      175.54      4.14 o 
  -1   0   7        8.76        9.91      0.76 o 
   1   0   7       76.28       71.73      1.82 o 
   3   0   7        2.57        7.38      0.59 o 
   5   0   7      181.41      159.02      4.72 o 
   7   0   7        4.32        0.68      2.11 o 
 -10   1   7        0.51        0.66      1.71 o 
  -9   1   7       24.37       19.36      1.78 o 
  -8   1   7        1.00        1.64      1.47 o 
  -7   1   7       49.86       48.44      1.25 o 
  -6   1   7       99.23       89.66      1.92 o 
  -5   1   7      486.75      486.62      7.58 o 
  -4   1   7       62.19       54.12      1.42 o 
  -3   1   7       76.72       67.68      1.27 o 
  -2   1   7     1588.45     1574.69      9.53 o 
  -1   1   7       25.92       16.51      2.09 o 
   0   1   7      128.14      139.62      5.14 o 
   1   1   7      292.27      327.93      6.48 o 
   2   1   7      337.74      367.26      6.25 o 
   3   1   7       99.31      107.25      2.27 o 
   4   1   7        6.71        4.33      0.42 o 
   5   1   7       58.58       52.97      1.25 o 
   6   1   7       15.01       14.96      0.85 o 
   7   1   7       15.69       13.89      1.52 o 
   8   1   7        3.20        0.14      1.85 o 
 -10   2   7        0.46        1.56      1.90 o 
  -9   2   7       50.08       54.13      3.19 o 
  -8   2   7       23.43       24.17      2.16 o 
  -7   2   7        0.10       -0.29      1.02 o 
  -6   2   7       17.60       10.77      1.21 o 
  -5   2   7       88.12       87.72      4.33 o 
  -4   2   7        6.83        5.42      0.78 o 
  -3   2   7        8.47        5.10      0.50 o 
  -2   2   7      941.50      998.24      9.36 o 
  -1   2   7      309.15      333.02     17.82 o 
   0   2   7      889.20      900.97     17.37 o 
   1   2   7      445.27      454.94      9.47 o 
   2   2   7      170.19      169.03      4.12 o 
   3   2   7      333.21      338.83      5.58 o 
   4   2   7       53.49       60.36      1.43 o 
   5   2   7       26.22       22.38      1.39 o 
   6   2   7        8.06        7.39      1.05 o 
   7   2   7        2.28       -0.29      1.66 o 
   8   2   7        1.73        4.14      2.29 o 
 -10   3   7        2.28       -0.02      2.22 o 
  -9   3   7        3.54        7.51      2.70 o 
  -8   3   7        5.50        4.84      2.46 o 
  -7   3   7        7.91        7.34      1.17 o 
  -6   3   7      116.63      114.76      5.01 o 
  -5   3   7      262.99      273.09      6.83 o 
  -4   3   7       24.04       27.31      1.19 o 
  -3   3   7     1289.80     1352.49     21.77 o 
  -2   3   7      348.72      334.00     16.31 o 
  -1   3   7      606.61      695.39     17.68 o 
   0   3   7      644.90      747.61     27.49 o 
   1   3   7       49.10       45.01      1.13 o 
   2   3   7      179.28      185.87     13.76 o 
   3   3   7        2.54        1.48      1.11 o 
   4   3   7        2.90        2.17      0.99 o 
   5   3   7        0.56        2.58      1.00 o 
   6   3   7        8.19        8.93      1.12 o 
   7   3   7        1.64       -0.83      1.56 o 
   8   3   7        6.87        3.89      2.43 o 
 -10   4   7       25.69       22.23      2.63 o 
  -9   4   7        8.55        8.24      2.36 o 
  -8   4   7        2.87        3.13      1.60 o 
  -7   4   7        1.53        2.26      0.97 o 
  -6   4   7        1.17        1.26      0.92 o 
  -5   4   7      792.16      758.08     10.80 o 
  -4   4   7        0.40        0.25      0.49 o 
  -3   4   7      120.73      141.01      4.58 o 
  -2   4   7       44.11       40.62      1.03 o 
  -1   4   7      290.27      291.69      5.25 o 
   0   4   7      553.47      623.95     11.99 o 
   1   4   7     3865.83     3953.30     71.10 o 
   2   4   7      358.59      382.14     12.15 o 
   3   4   7       99.95      108.19      3.29 o 
   4   4   7       35.63       31.75      1.02 o 
   5   4   7      118.64      104.98      3.91 o 
   6   4   7        1.14        1.66      1.83 o 
   7   4   7        0.17        3.92      2.43 o 
   8   4   7        2.14        3.50      2.14 o 
 -10   5   7        3.80        1.05      1.92 o 
  -9   5   7        0.12       -1.00      1.87 o 
  -8   5   7        3.78        3.96      2.06 o 
  -7   5   7        0.16        0.37      0.99 o 
  -6   5   7      226.82      220.22      5.55 o 
  -5   5   7       19.06       15.57      1.22 o 
  -4   5   7        1.09        1.74      0.51 o 
  -3   5   7       44.59       48.28      1.19 o 
  -2   5   7      278.13      265.39      5.01 o 
  -1   5   7       57.13       75.23      2.13 o 
   0   5   7        3.74       -0.34      0.36 o 
   1   5   7      314.21      292.58      7.17 o 
   2   5   7      373.82      338.25     16.68 o 
   3   5   7      239.53      246.70      5.03 o 
   4   5   7      469.37      456.88      6.68 o 
   5   5   7       17.01       14.32      1.22 o 
   6   5   7        0.71        0.59      1.56 o 
   7   5   7        4.25        5.72      1.95 o 
   8   5   7        3.83        4.84      2.34 o 
  -9   6   7       10.80        5.21      2.31 o 
  -8   6   7        1.50        3.41      1.72 o 
  -7   6   7       81.29       78.82      3.13 o 
  -6   6   7       44.29       37.31      1.63 o 
  -5   6   7       38.76       36.65      1.61 o 
  -4   6   7       42.33       45.36      1.20 o 
  -3   6   7      133.87      132.20      4.24 o 
  -2   6   7     1238.10     1300.48     27.20 o 
  -1   6   7        8.23       11.48      0.61 o 
   0   6   7      174.47      156.58      4.00 o 
   1   6   7       86.17       85.78      2.14 o 
   2   6   7        4.65        2.14      0.57 o 
   3   6   7      609.75      614.18      6.93 o 
   4   6   7        0.00        0.77      0.65 o 
   5   6   7       20.14       22.50      1.36 o 
   6   6   7        0.59        1.34      2.31 o 
   7   6   7        4.80        4.18      1.83 o 
   8   6   7       11.59       14.54      2.39 o 
  -9   7   7        0.35       -1.73      1.73 o 
  -8   7   7        2.22        1.66      1.78 o 
  -7   7   7        2.22        2.79      1.15 o 
  -6   7   7       14.09       14.81      1.26 o 
  -5   7   7      100.92      108.80      4.47 o 
  -4   7   7      166.91      181.77      5.45 o 
  -3   7   7      172.28      201.26     20.08 o 
  -2   7   7      722.10      682.34     20.81 o 
  -1   7   7      897.03      923.16     24.49 o 
   0   7   7       67.93       89.74      2.10 o 
   1   7   7       32.04       30.40      1.68 o 
   2   7   7       69.35       61.95      2.00 o 
   3   7   7       20.23       20.92      0.90 o 
   4   7   7       18.27       16.95      0.95 o 
   5   7   7      129.67      139.97      4.01 o 
   6   7   7        1.46        2.46      1.41 o 
   7   7   7       16.12       13.55      2.29 o 
   8   7   7        0.56        3.74      1.92 o 
  -9   8   7        6.83        3.72      1.89 o 
  -8   8   7        1.84       -1.17      2.07 o 
  -7   8   7       29.98       35.39      1.55 o 
  -6   8   7        1.93        0.83      0.93 o 
  -5   8   7       66.78       69.53      2.19 o 
  -4   8   7        4.14        4.71      0.63 o 
  -3   8   7      531.32      535.44      8.05 o 
  -2   8   7      625.22      613.18      8.31 o 
  -1   8   7      277.62      261.78      4.84 o 
   0   8   7        1.64        4.08      0.53 o 
   1   8   7       33.50       30.26      0.91 o 
   2   8   7       82.09       80.87      1.99 o 
   3   8   7        0.93        0.63      0.68 o 
   4   8   7      132.02      124.72      3.10 o 
   5   8   7       14.25       12.76      1.27 o 
   6   8   7       50.17       52.36      2.82 o 
   7   8   7        4.63        8.27      2.07 o 
  -9   9   7        0.00       -1.63      2.00 o 
  -8   9   7        3.70        0.82      1.99 o 
  -7   9   7       22.30       31.66      2.29 o 
  -6   9   7       27.24       26.34      1.39 o 
  -5   9   7        1.08        0.93      0.92 o 
  -4   9   7       79.14       77.89      2.56 o 
  -3   9   7      330.86      305.04      5.10 o 
  -2   9   7       80.43       79.19      1.92 o 
  -1   9   7      250.54      274.10      6.85 o 
   0   9   7       10.08       13.40      0.71 o 
   1   9   7      176.31      171.07     11.26 o 
   2   9   7        5.81        4.96      0.65 o 
   3   9   7       17.80       16.26      0.85 o 
   4   9   7      289.07      292.51      4.27 o 
   5   9   7        0.00       -0.07      0.88 o 
   6   9   7       12.63       18.89      2.12 o 
   7   9   7       36.33       34.17      2.99 o 
  -9  10   7        0.35        0.24      1.97 o 
  -8  10   7        3.23        5.06      1.83 o 
  -7  10   7       11.49       14.13      2.11 o 
  -6  10   7        0.94        1.72      0.93 o 
  -5  10   7        2.30        0.73      1.00 o 
  -4  10   7      834.67      801.30     13.04 o 
  -3  10   7        8.42        9.43      0.75 o 
  -2  10   7     1446.94     1368.60     39.39 o 
  -1  10   7        2.66        3.55      1.39 o 
   0  10   7       27.35       30.29      1.76 o 
   1  10   7       36.33       41.65      1.04 o 
   2  10   7        0.06        0.47      0.73 o 
   3  10   7       41.91       38.04      1.16 o 
   4  10   7      305.12      313.00      6.13 o 
   5  10   7       51.49       58.92      2.65 o 
   6  10   7       11.13        7.18      2.07 o 
   7  10   7       12.41       15.20      2.43 o 
  -9  11   7        3.74       -1.05      2.06 o 
  -8  11   7        0.01       -1.66      2.19 o 
  -7  11   7        0.03        1.49      1.65 o 
  -6  11   7        0.03        0.71      0.92 o 
  -5  11   7       11.14        6.34      1.14 o 
  -4  11   7      685.05      662.22      8.48 o 
  -3  11   7      669.78      645.15      6.71 o 
  -2  11   7      399.90      382.54      5.40 o 
  -1  11   7       10.49        9.02      0.68 o 
   0  11   7      162.31      156.04     14.12 o 
   1  11   7      158.26      160.89      5.09 o 
   2  11   7       38.39       43.08      1.45 o 
   3  11   7       79.17       79.93      2.52 o 
   4  11   7      223.06      222.76      3.43 o 
   5  11   7        0.02       -0.58      1.36 o 
   6  11   7        1.57        3.74      2.31 o 
   7  11   7       19.08       21.57      2.72 o 
  -8  12   7       30.56       28.96      2.96 o 
  -7  12   7        3.58        2.51      1.80 o 
  -6  12   7       76.59       75.00      2.99 o 
  -5  12   7       16.74       13.21      1.26 o 
  -4  12   7        1.90        2.36      1.17 o 
  -3  12   7       37.08       39.49      1.12 o 
  -2  12   7       38.19       37.25      1.08 o 
  -1  12   7        0.04       -0.24      0.76 o 
   0  12   7      125.84      114.70      7.32 o 
   1  12   7       75.75       74.68      4.89 o 
   2  12   7       85.07       80.24      1.85 o 
   3  12   7      154.56      169.44      3.30 o 
   4  12   7       81.20       74.50      6.87 o 
   5  12   7       24.62       32.52      2.51 o 
   6  12   7        0.02       -1.75      1.75 o 
   7  12   7       15.16       22.61      3.57 o 
  -8  13   7        4.65        8.15      2.22 o 
  -7  13   7        2.89        4.11      2.09 o 
  -6  13   7       25.47       30.25      2.26 o 
  -5  13   7       64.36       55.47      1.85 o 
  -4  13   7       77.47       86.14      4.55 o 
  -3  13   7       19.97       25.40      1.80 o 
  -2  13   7        0.11        0.72      0.59 o 
  -1  13   7      127.67      130.28      5.32 o 
   0  13   7       26.58       19.13      1.40 o 
   1  13   7       80.51       87.99      2.89 o 
   2  13   7      323.78      325.05      4.36 o 
   3  13   7        1.91        1.64      1.00 o 
   4  13   7        1.52        0.35      1.00 o 
   5  13   7       10.60        8.29      2.04 o 
   6  13   7        1.57        2.21      1.95 o 
  -8  14   7       32.48       28.47      3.48 o 
  -7  14   7       29.85       35.22      2.89 o 
  -6  14   7        3.53        4.93      1.61 o 
  -5  14   7       12.99       16.00      2.00 o 
  -4  14   7      146.95      127.65      2.69 o 
  -3  14   7        4.34        3.61      0.71 o 
  -2  14   7      254.44      261.53      4.03 o 
  -1  14   7       17.81       17.81      1.27 o 
   0  14   7       16.78       15.21      1.17 o 
   1  14   7       39.28       37.75      1.10 o 
   2  14   7        3.05        1.49      0.67 o 
   3  14   7       28.40       27.53      0.99 o 
   4  14   7       18.82       17.99      3.85 o 
   5  14   7        0.14       -0.54      1.89 o 
   6  14   7        7.92       11.80      2.28 o 
  -7  15   7        1.46        1.51      2.09 o 
  -6  15   7       14.86       13.62      2.09 o 
  -5  15   7       13.67       13.84      1.85 o 
  -4  15   7       21.84       17.10      0.89 o 
  -3  15   7       29.03       28.93      2.73 o 
  -2  15   7       45.92       48.67      1.72 o 
  -1  15   7       60.35       68.07      1.46 o 
   0  15   7       28.39       35.47      1.13 o 
   1  15   7        0.94        0.88      0.61 o 
   2  15   7        1.07        1.65      0.68 o 
   3  15   7        0.75        1.98      1.04 o 
   4  15   7        2.19       -0.38      1.86 o 
   5  15   7        2.22        4.04      1.73 o 
   6  15   7        2.00        3.23      2.09 o 
  -7  16   7        1.82        1.26      2.24 o 
  -6  16   7        9.52        7.34      1.94 o 
  -5  16   7        4.31        1.58      1.66 o 
  -4  16   7       43.14       45.81      2.26 o 
  -3  16   7        8.17        6.91      1.79 o 
  -2  16   7       25.03       25.33      2.11 o 
  -1  16   7        9.50        6.87      1.87 o 
   0  16   7       99.85       94.69      6.93 o 
   1  16   7        0.47        0.40      0.65 o 
   2  16   7      136.50      133.79      5.17 o 
   3  16   7        5.08        2.13      2.34 o 
   4  16   7       46.50       50.29      2.16 o 
   5  16   7       20.95       24.15      2.51 o 
  -7  17   7       39.45       47.18      3.82 o 
  -6  17   7        5.61        5.67      2.07 o 
  -5  17   7        2.30        1.51      1.75 o 
  -4  17   7       15.02       12.59      1.40 o 
  -3  17   7        3.23        4.25      1.04 o 
  -2  17   7        0.72        0.92      0.99 o 
  -1  17   7        3.02        1.90      0.67 o 
   0  17   7       70.66       70.13      2.02 o 
   1  17   7       25.38       22.61      1.48 o 
   2  17   7       43.51       40.67      1.76 o 
   3  17   7       51.31       48.94      1.97 o 
   4  17   7        1.05        1.85      1.41 o 
   5  17   7       10.07       10.73      2.28 o 
  -6  18   7        9.20        5.03      1.95 o 
  -5  18   7        0.00       -2.99      2.99 o 
  -4  18   7        6.16        3.11      1.34 o 
  -3  18   7       52.24       45.79      1.89 o 
  -2  18   7        2.29        1.29      2.10 o 
  -1  18   7       26.86       22.77      4.05 o 
   0  18   7       73.84       65.63      2.10 o 
   1  18   7       21.22       19.96      2.51 o 
   2  18   7        2.19        0.79      3.22 o 
   3  18   7        2.72        0.54      2.10 o 
   4  18   7        3.62        1.34      2.11 o 
  -6  19   7        6.13        6.03      2.34 o 
  -5  19   7        7.42        9.32      2.07 o 
  -4  19   7       16.19       20.08      1.98 o 
  -3  19   7        9.46        9.72      1.33 o 
  -2  19   7        6.30        6.66      1.23 o 
  -1  19   7        6.76        9.07      1.19 o 
   0  19   7       79.02       85.17      3.39 o 
   1  19   7        1.41       -0.92      2.37 o 
   2  19   7       60.15       69.03      2.34 o 
   3  19   7       17.70       16.61      2.00 o 
   4  19   7        1.52        2.27      1.49 o 
  -5  20   7        1.22        1.99      1.95 o 
  -4  20   7        4.62        2.91      1.45 o 
  -3  20   7       55.68       51.21      2.16 o 
  -2  20   7       15.02       16.18      3.30 o 
  -1  20   7        0.01        0.10      1.84 o 
   0  20   7        3.30        1.95      1.56 o 
   1  20   7        8.92        6.83      1.42 o 
   2  20   7        3.50        4.62      2.26 o 
   3  20   7        0.08        0.47      1.25 o 
  -4  21   7        0.07       -0.41      1.67 o 
  -3  21   7        0.17        1.01      1.25 o 
  -2  21   7        0.53        0.91      1.47 o 
  -1  21   7        0.08       -1.27      2.93 o 
   0  21   7        1.23        1.77      1.17 o 
   1  21   7       10.90       12.26      1.67 o 
   2  21   7        1.40        0.22      1.29 o 
  -3  22   7        5.78        1.67      1.50 o 
  -2  22   7        0.37       -0.04      1.61 o 
  -1  22   7       41.95       38.92      2.32 o 
   0  22   7        0.42        1.89      1.33 o 
   1  22   7        1.77       -0.18      1.31 o 
 -10   0   8       30.56       21.84      2.90 o 
  -8   0   8       34.45       36.62      2.45 o 
  -6   0   8      107.94      111.16      4.30 o 
  -4   0   8       90.72       97.74      4.69 o 
  -2   0   8        0.76        0.84      0.83 o 
   0   0   8       55.72       49.09      3.07 o 
   2   0   8      920.09      999.66     20.80 o 
   4   0   8      214.33      205.94      4.37 o 
   6   0   8       96.56       90.56      3.26 o 
   8   0   8       43.18       63.91      3.99 o 
 -10   1   8       11.44       10.07      1.63 o 
  -9   1   8        3.02        2.02      1.30 o 
  -8   1   8       37.86       40.36      1.88 o 
  -7   1   8        7.39        8.44      1.44 o 
  -6   1   8      344.16      331.27      4.80 o 
  -5   1   8        4.95        7.49      0.68 o 
  -4   1   8        0.09        0.77      0.49 o 
  -3   1   8       36.10       32.09      0.61 o 
  -2   1   8      413.68      523.87      7.26 o 
  -1   1   8      544.05      565.63      7.64 o 
   0   1   8      126.72       98.74      2.00 o 
   1   1   8      653.37      697.73      6.03 o 
   2   1   8       89.78       90.33      3.98 o 
   3   1   8      159.54      144.89      3.08 o 
   4   1   8        1.97        2.43      0.42 o 
   5   1   8       33.57       27.03      1.38 o 
   6   1   8        6.69        8.01      1.56 o 
   7   1   8       10.44       10.28      1.54 o 
   8   1   8       14.73       14.88      2.07 o 
 -10   2   8        4.70        5.93      1.92 o 
  -9   2   8        0.00        0.73      1.89 o 
  -8   2   8        9.24        5.20      1.77 o 
  -7   2   8        1.19        0.42      0.93 o 
  -6   2   8      328.56      321.81      6.61 o 
  -5   2   8      567.46      558.66      9.58 o 
  -4   2   8      179.22      191.85      6.00 o 
  -3   2   8       42.74       57.87      1.56 o 
  -2   2   8        4.37        8.01      0.55 o 
  -1   2   8      333.67      447.57     11.46 o 
   0   2   8      167.51      140.05      3.73 o 
   1   2   8      230.88      242.56      6.62 o 
   2   2   8      236.28      235.79      4.69 o 
   3   2   8        6.17        5.68      0.64 o 
   4   2   8        0.06        0.54      0.65 o 
   5   2   8        1.57        2.51      0.90 o 
   6   2   8        4.68        3.09      1.75 o 
   7   2   8        4.76        5.81      1.77 o 
   8   2   8        6.63        2.00      2.63 o 
 -10   3   8        2.86       -0.48      1.87 o 
  -9   3   8        1.22       -0.63      1.95 o 
  -8   3   8        0.09        1.43      1.89 o 
  -7   3   8        3.14        2.48      0.97 o 
  -6   3   8       10.23       13.25      1.26 o 
  -5   3   8       65.15       66.97      2.22 o 
  -4   3   8       18.90       16.75      1.07 o 
  -3   3   8      274.51      290.21      5.22 o 
  -2   3   8      653.27      595.13      7.18 o 
  -1   3   8       77.47       70.24      2.06 o 
   0   3   8      327.18      376.32     14.40 o 
   1   3   8       42.02       41.96      3.13 o 
   2   3   8     1112.72     1164.75     19.44 o 
   3   3   8       58.78       67.09      1.55 o 
   4   3   8       10.35        8.17      0.92 o 
   5   3   8       31.31       35.55      1.55 o 
   6   3   8        3.66        5.10      1.63 o 
   7   3   8        1.20        2.12      2.14 o 
   8   3   8       45.98       53.18      3.57 o 
 -10   4   8        4.55        3.21      2.28 o 
  -9   4   8        6.79        9.31      2.11 o 
  -8   4   8       13.85       12.72      2.06 o 
  -7   4   8        0.01        0.12      1.00 o 
  -6   4   8      115.34      110.31      4.04 o 
  -5   4   8      183.94      166.68      5.52 o 
  -4   4   8        6.41        6.81      0.60 o 
  -3   4   8      348.04      374.05      5.75 o 
  -2   4   8       89.22       82.92      2.02 o 
  -1   4   8       90.72       73.84      1.79 o 
   0   4   8       14.02       15.95      0.62 o 
   1   4   8        0.76        6.20      4.04 o 
   2   4   8       67.90       75.87      2.88 o 
   3   4   8        5.82        5.23      1.14 o 
   4   4   8      169.75      150.65      9.76 o 
   5   4   8        2.48        1.29      0.95 o 
   6   4   8        0.40        1.36      1.87 o 
   7   4   8       18.23       22.32      2.38 o 
   8   4   8       32.28       36.11      3.33 o 
  -9   5   8       26.73       24.36      2.62 o 
  -8   5   8        0.00       -0.12      1.55 o 
  -7   5   8        0.93        1.10      0.99 o 
  -6   5   8      247.46      260.60      5.67 o 
  -5   5   8      566.03      593.25      9.26 o 
  -4   5   8       57.81       63.91      1.62 o 
  -3   5   8       60.83       45.40      1.23 o 
  -2   5   8        1.87        2.93      0.49 o 
  -1   5   8       19.85       19.33      0.90 o 
   0   5   8      121.94      121.74      4.53 o 
   1   5   8      395.48      407.37      9.60 o 
   2   5   8      134.55      124.49      3.65 o 
   3   5   8      711.53      689.14     10.85 o 
   4   5   8       22.33       18.79      1.35 o 
   5   5   8       23.08       24.51      1.43 o 
   6   5   8       26.29       25.93      2.24 o 
   7   5   8        0.51       -0.71      1.63 o 
   8   5   8       16.38        5.69      2.65 o 
  -9   6   8       15.85       18.00      2.60 o 
  -8   6   8        0.08       -0.90      1.90 o 
  -7   6   8       76.27       87.76      3.19 o 
  -6   6   8        0.11        0.93      0.92 o 
  -5   6   8      333.79      340.34      7.24 o 
  -4   6   8      340.22      341.54      7.58 o 
  -3   6   8      151.87      139.48      4.08 o 
  -2   6   8       39.35       38.40      1.65 o 
  -1   6   8      128.80      150.81      4.97 o 
   0   6   8        5.07        6.40      0.57 o 
   1   6   8      293.69      299.46     12.94 o 
   2   6   8       12.85       16.83      1.19 o 
   3   6   8     1006.60     1045.98      8.51 o 
   4   6   8        7.15        4.68      0.75 o 
   5   6   8       55.27       53.02      1.80 o 
   6   6   8        4.64        6.69      1.83 o 
   7   6   8        0.89        0.03      1.78 o 
  -9   7   8       21.98       16.54      2.94 o 
  -8   7   8        2.43        0.56      1.75 o 
  -7   7   8        0.05       -0.80      1.04 o 
  -6   7   8      119.38      106.90      3.84 o 
  -5   7   8        2.78        4.03      0.99 o 
  -4   7   8       69.41       73.96      3.19 o 
  -3   7   8       97.71      104.52      2.48 o 
  -2   7   8       83.09       73.15      1.80 o 
  -1   7   8      496.27      497.95     25.43 o 
   0   7   8      532.97      535.17     19.68 o 
   1   7   8      236.00      206.49      4.31 o 
   2   7   8        4.10        3.25      1.05 o 
   3   7   8       86.11       87.78      1.86 o 
   4   7   8       47.74       43.57      1.25 o 
   5   7   8       44.89       45.53      1.70 o 
   6   7   8        4.13        5.79      2.28 o 
   7   7   8       11.70       15.30      2.33 o 
  -9   8   8       42.97       46.60      3.23 o 
  -8   8   8        8.72       11.09      2.06 o 
  -7   8   8       28.69       26.14      2.19 o 
  -6   8   8       38.68       40.86      1.65 o 
  -5   8   8        7.94        6.05      1.10 o 
  -4   8   8      154.60      171.76      3.91 o 
  -3   8   8       68.98       72.66      3.81 o 
  -2   8   8        1.42        0.23      0.51 o 
  -1   8   8       17.67       18.45      0.74 o 
   0   8   8       21.22       22.32      0.82 o 
   1   8   8       18.01       14.39      1.01 o 
   2   8   8        8.19        7.92      1.88 o 
   3   8   8       34.39       29.41      1.48 o 
   4   8   8       14.56       21.43      2.83 o 
   5   8   8       38.58       36.97      2.31 o 
   6   8   8        4.48        6.37      1.65 o 
   7   8   8        0.52        4.13      2.02 o 
  -9   9   8       41.38       37.53      3.28 o 
  -8   9   8       38.57       42.04      2.94 o 
  -7   9   8        9.84       10.53      1.99 o 
  -6   9   8       28.92       23.23      1.39 o 
  -5   9   8       45.71       45.28      1.70 o 
  -4   9   8      311.66      312.95      4.86 o 
  -3   9   8      164.58      147.86      3.89 o 
  -2   9   8        0.90        0.60      0.65 o 
  -1   9   8       68.14       62.49      3.91 o 
   0   9   8      344.48      354.15     22.15 o 
   1   9   8       41.17       44.88      3.15 o 
   2   9   8        0.04        1.23      0.58 o 
   3   9   8      157.85      161.57      3.50 o 
   4   9   8        8.60        6.73      1.44 o 
   5   9   8       64.41       66.02      2.92 o 
   6   9   8        2.96        2.28      1.85 o 
   7   9   8        0.09        0.08      2.96 o 
  -9  10   8        2.76        2.21      2.11 o 
  -8  10   8        2.28        1.10      2.00 o 
  -7  10   8        2.99        1.58      2.14 o 
  -6  10   8        6.72        5.04      1.10 o 
  -5  10   8        4.73        5.11      1.10 o 
  -4  10   8      138.47      144.77      3.53 o 
  -3  10   8       25.17       23.96      0.98 o 
  -2  10   8        3.83        3.83      0.61 o 
  -1  10   8       33.66       28.99      1.97 o 
   0  10   8        2.28        0.70      0.74 o 
   1  10   8       18.64       19.19      0.97 o 
   2  10   8        0.00        0.95      0.55 o 
   3  10   8       25.34       25.48      2.25 o 
   4  10   8      100.32       94.63      4.44 o 
   5  10   8        0.01       -1.48      1.65 o 
   6  10   8        1.78        1.94      1.70 o 
   7  10   8        9.30        8.10      2.34 o 
  -9  11   8        5.84        3.45      2.60 o 
  -8  11   8       12.14       13.35      2.41 o 
  -7  11   8        1.52        3.16      1.99 o 
  -6  11   8        2.19        0.59      1.34 o 
  -5  11   8       19.55       19.85      1.34 o 
  -4  11   8        0.90        1.36      0.72 o 
  -3  11   8       21.22       22.38      1.48 o 
  -2  11   8      298.53      309.13     10.14 o 
  -1  11   8        2.15        3.21      0.60 o 
   0  11   8       17.93       16.69      0.83 o 
   1  11   8      260.94      227.95      4.03 o 
   2  11   8       11.90       11.13      0.76 o 
   3  11   8       31.47       26.80      1.55 o 
   4  11   8       10.44        9.92      0.81 o 
   5  11   8       53.59       54.64      2.77 o 
   6  11   8        6.62        8.51      3.04 o 
   7  11   8        0.09        1.92      2.53 o 
  -8  12   8       27.61       33.20      3.14 o 
  -7  12   8       16.88       14.61      2.28 o 
  -6  12   8        1.33        1.75      1.53 o 
  -5  12   8        1.34        2.14      1.05 o 
  -4  12   8      170.29      158.92      7.63 o 
  -3  12   8      108.92      105.87      5.02 o 
  -2  12   8      201.11      199.30      4.17 o 
  -1  12   8        0.60        0.96      0.97 o 
   0  12   8       82.10       76.21      3.97 o 
   1  12   8       66.33       58.53      2.75 o 
   2  12   8      263.92      275.36      4.11 o 
   3  12   8       60.18       56.18      1.55 o 
   4  12   8        1.32        0.13      0.95 o 
   5  12   8        1.47       -0.42      1.68 o 
   6  12   8       13.09       10.39      2.26 o 
  -8  13   8        5.01        7.12      2.36 o 
  -7  13   8        1.37        2.85      2.02 o 
  -6  13   8        0.88        2.94      1.53 o 
  -5  13   8       41.27       43.29      1.68 o 
  -4  13   8      198.99      206.59      3.36 o 
  -3  13   8       66.58       66.22      1.37 o 
  -2  13   8      228.97      223.38      3.95 o 
  -1  13   8        0.91        2.32      0.93 o 
   0  13   8        9.18       10.44      0.79 o 
   1  13   8       12.73        9.50      3.08 o 
   2  13   8        0.02       -0.16      0.63 o 
   3  13   8        0.09        0.03      0.56 o 
   4  13   8        3.40        1.95      1.10 o 
   5  13   8       44.55       54.91      3.18 o 
   6  13   8        1.77        5.76      2.04 o 
  -8  14   8       32.46       31.00      3.43 o 
  -7  14   8        0.18        2.34      1.70 o 
  -6  14   8       34.07       43.07      2.67 o 
  -5  14   8       34.72       22.84      2.34 o 
  -4  14   8      139.19      134.79      2.83 o 
  -3  14   8       73.67       81.87      2.40 o 
  -2  14   8       30.59       28.89      1.76 o 
  -1  14   8       26.79       20.95      0.96 o 
   0  14   8       12.34       10.31      0.80 o 
   1  14   8        2.49        3.19      0.70 o 
   2  14   8       89.86       86.43      2.75 o 
   3  14   8       54.38       51.73      1.85 o 
   4  14   8       16.79       18.53      1.50 o 
   5  14   8        0.72       -1.72      1.78 o 
   6  14   8        0.32        1.21      2.04 o 
  -7  15   8        5.13       10.45      2.24 o 
  -6  15   8        5.25        8.49      1.89 o 
  -5  15   8        6.45        3.92      1.65 o 
  -4  15   8        1.85        2.77      1.05 o 
  -3  15   8       81.83       80.81      6.33 o 
  -2  15   8       43.52       50.08      2.73 o 
  -1  15   8        0.00        0.59      0.59 o 
   0  15   8      220.09      218.13      3.45 o 
   1  15   8       17.69       16.89      2.16 o 
   2  15   8       28.71       27.10      1.53 o 
   3  15   8       13.74       11.18      1.27 o 
   4  15   8        5.47        9.50      2.15 o 
   5  15   8       10.07       12.89      2.07 o 
  -7  16   8       25.57       32.35      3.35 o 
  -6  16   8        5.70        6.06      2.36 o 
  -5  16   8        4.44        8.68      2.00 o 
  -4  16   8        4.78        5.23      1.12 o 
  -3  16   8       41.65       52.22      1.87 o 
  -2  16   8       66.34       73.51      4.24 o 
  -1  16   8       96.47       96.70      5.78 o 
   0  16   8        0.75        0.18      0.77 o 
   1  16   8       89.56       90.38      2.26 o 
   2  16   8       14.35        9.72      1.27 o 
   3  16   8        8.07        7.52      1.39 o 
   4  16   8       49.11       48.54      3.76 o 
   5  16   8        0.65       -0.44      2.72 o 
  -7  17   8        3.51        8.41      2.97 o 
  -6  17   8        6.92       13.25      2.50 o 
  -5  17   8        7.15        2.68      1.80 o 
  -4  17   8      144.71      157.83      3.03 o 
  -3  17   8        0.01        0.69      1.05 o 
  -2  17   8        3.92        0.36      0.98 o 
  -1  17   8       40.52       33.47      1.82 o 
   0  17   8       38.76       48.96      3.36 o 
   1  17   8        9.01        8.59      2.33 o 
   2  17   8        0.03        0.08      1.35 o 
   3  17   8        7.86        9.92      1.69 o 
   4  17   8        3.30        1.71      2.44 o 
   5  17   8        9.10        8.07      2.41 o 
  -6  18   8        0.87       -1.66      2.07 o 
  -5  18   8        0.26       -0.48      2.17 o 
  -4  18   8        1.41        0.79      1.84 o 
  -3  18   8        0.39        2.48      1.10 o 
  -2  18   8        0.22        2.62      1.10 o 
  -1  18   8        3.84        4.37      3.63 o 
   0  18   8       50.16       47.55      1.94 o 
   1  18   8      102.25      103.59      2.66 o 
   2  18   8        7.99        7.23      1.25 o 
   3  18   8        3.06        0.57      1.38 o 
   4  18   8        8.02        4.02      3.09 o 
  -5  19   8       24.90       26.22      2.67 o 
  -4  19   8       32.96       45.09      2.15 o 
  -3  19   8       25.59       24.49      3.77 o 
  -2  19   8        0.42        0.47      1.94 o 
  -1  19   8        0.67       -1.03      1.47 o 
   0  19   8      100.39      102.42      2.62 o 
   1  19   8        2.46       -0.28      1.20 o 
   2  19   8        0.59        1.12      1.35 o 
   3  19   8       18.40       20.92      1.72 o 
  -5  20   8        0.54        0.03      2.14 o 
  -4  20   8       31.14       35.08      2.04 o 
  -3  20   8        3.28        5.02      1.16 o 
  -2  20   8       23.31       25.87      3.24 o 
  -1  20   8        0.95        0.44      1.11 o 
   0  20   8       45.59       58.21      3.16 o 
   1  20   8       83.61       71.14      2.50 o 
   2  20   8       20.29       19.57      1.68 o 
   3  20   8        0.37       -0.72      1.26 o 
  -4  21   8       14.00       13.74      1.81 o 
  -3  21   8        0.09        1.49      1.22 o 
  -2  21   8        0.38        1.29      1.15 o 
  -1  21   8        6.70        4.47      1.72 o 
   0  21   8        0.16        0.68      1.68 o 
   1  21   8       23.85       24.15      1.94 o 
   2  21   8        5.86        4.08      1.46 o 
  -2  22   8        0.69       -0.66      1.48 o 
  -1  22   8       45.97       46.63      2.37 o 
   0  22   8        0.59        4.63      1.68 o 
  -9   0   9       42.49       54.31      3.19 o 
  -7   0   9       14.26       11.19      1.27 o 
  -5   0   9       74.67       55.83      2.12 o 
  -3   0   9      126.28      120.55      3.37 o 
  -1   0   9       68.17       79.90      5.25 o 
   1   0   9       16.01       19.34      2.95 o 
   3   0   9      230.08      204.66      4.10 o 
   5   0   9       28.90       28.67      1.46 o 
   7   0   9       37.87       44.91      3.04 o 
 -10   1   9        8.17        7.61      1.76 o 
  -9   1   9        2.10        4.08      1.60 o 
  -8   1   9       14.58       18.14      1.42 o 
  -7   1   9        3.93        4.19      0.75 o 
  -6   1   9      173.16      174.02      3.65 o 
  -5   1   9       15.15       14.46      0.98 o 
  -4   1   9       60.58       73.11      1.89 o 
  -3   1   9      142.19      133.79      2.62 o 
  -2   1   9      129.51      139.38      2.90 o 
  -1   1   9      234.89      247.85      3.43 o 
   0   1   9       36.21       51.10      0.96 o 
   1   1   9        2.53        3.21      0.37 o 
   2   1   9      134.80      140.54      2.69 o 
   3   1   9       53.94       57.15      0.96 o 
   4   1   9       20.58       16.67      0.61 o 
   5   1   9        6.19        5.26      0.76 o 
   6   1   9       16.45       17.03      2.08 o 
   7   1   9        0.12        0.87      1.43 o 
 -10   2   9        0.39        3.07      1.75 o 
  -9   2   9        0.02       -1.36      1.82 o 
  -8   2   9        1.45        3.92      1.92 o 
  -7   2   9       19.51       22.59      1.38 o 
  -6   2   9        0.07        0.31      1.02 o 
  -5   2   9        3.23        2.09      0.92 o 
  -4   2   9       46.01       46.26      1.68 o 
  -3   2   9       89.23      117.86      3.45 o 
  -2   2   9       27.82       42.79      1.12 o 
  -1   2   9      547.13      561.52      7.14 o 
   0   2   9        3.76        9.32      1.13 o 
   1   2   9      203.23      203.54      6.43 o 
   2   2   9      146.05      142.05      4.63 o 
   3   2   9       28.11       28.11      0.98 o 
   4   2   9        6.10        7.18      0.72 o 
   5   2   9       49.49       51.24      1.75 o 
   6   2   9        0.09       -0.71      2.43 o 
   7   2   9        6.02        8.10      2.96 o 
 -10   3   9        3.56        0.95      1.82 o 
  -9   3   9        2.74        5.71      2.29 o 
  -8   3   9        7.46       13.30      2.09 o 
  -7   3   9        1.21        1.56      1.00 o 
  -6   3   9      202.42      194.57      5.15 o 
  -5   3   9      454.96      432.72      7.83 o 
  -4   3   9       19.46       19.72      1.15 o 
  -3   3   9      154.90      153.03      3.91 o 
  -2   3   9       24.48       27.75      0.82 o 
  -1   3   9      366.09      400.86      6.18 o 
   0   3   9       16.98       17.82      0.93 o 
   1   3   9       32.09       50.28      3.93 o 
   2   3   9      928.63      943.64     22.14 o 
   3   3   9       21.91       15.81      1.24 o 
   4   3   9       45.06       37.61      1.12 o 
   5   3   9       98.89      100.07      3.35 o 
   6   3   9        4.56        2.67      1.60 o 
   7   3   9        4.86        6.13      2.14 o 
  -9   4   9        1.29        4.47      1.92 o 
  -8   4   9       11.94        7.91      2.60 o 
  -7   4   9        6.11        4.55      1.05 o 
  -6   4   9        5.42        0.82      1.00 o 
  -5   4   9        5.21        3.70      0.99 o 
  -4   4   9       47.00       48.76      1.19 o 
  -3   4   9       15.51       17.64      0.76 o 
  -2   4   9      131.09      123.36      4.93 o 
  -1   4   9        4.44        2.37      0.64 o 
   0   4   9       14.93       17.25      1.34 o 
   1   4   9       68.41       65.40      1.69 o 
   2   4   9        6.87        5.51      1.08 o 
   3   4   9       84.15       90.02      1.90 o 
   4   4   9       31.31       25.25      2.33 o 
   5   4   9        0.01        0.08      0.85 o 
   6   4   9        2.17        3.46      2.07 o 
   7   4   9        5.66       12.06      2.12 o 
  -9   5   9        0.14        1.51      2.14 o 
  -8   5   9        8.86       11.06      1.94 o 
  -7   5   9      120.85      108.87      3.43 o 
  -6   5   9        3.52        2.16      0.99 o 
  -5   5   9       39.32       29.99      1.51 o 
  -4   5   9        0.94        0.78      0.57 o 
  -3   5   9      317.34      294.24      5.10 o 
  -2   5   9      246.35      242.53      4.67 o 
  -1   5   9      128.18      126.61      3.60 o 
   0   5   9      336.08      360.57      9.08 o 
   1   5   9        9.31        6.11      0.75 o 
   2   5   9        3.45        5.39      0.82 o 
   3   5   9      775.91      754.30     18.95 o 
   4   5   9       85.97       76.70      3.79 o 
   5   5   9        0.01        1.80      2.14 o 
   6   5   9       42.04       49.75      2.75 o 
   7   5   9        0.28        1.63      1.85 o 
  -9   6   9        0.50       -0.07      2.85 o 
  -8   6   9        0.24       -1.24      1.83 o 
  -7   6   9        0.00       -0.95      0.95 o 
  -6   6   9       10.45       12.26      1.39 o 
  -5   6   9      253.12      254.69      6.56 o 
  -4   6   9      309.57      305.98      4.92 o 
  -3   6   9      367.39      369.47      5.57 o 
  -2   6   9        0.00        0.58      0.49 o 
  -1   6   9       53.09       41.32      1.09 o 
   0   6   9      190.97      199.01     11.12 o 
   1   6   9      100.03      105.97      3.28 o 
   2   6   9        5.95        5.28      0.82 o 
   3   6   9       62.99       61.12      1.74 o 
   4   6   9      163.85      182.61      3.63 o 
   5   6   9        1.66        1.63      1.61 o 
   6   6   9       29.06       37.14      2.56 o 
   7   6   9        4.94        6.67      2.50 o 
  -9   7   9       24.23       32.03      3.50 o 
  -8   7   9        6.20       11.01      2.00 o 
  -7   7   9        8.34       11.67      1.95 o 
  -6   7   9       75.19       69.55      2.14 o 
  -5   7   9        7.06        6.59      1.04 o 
  -4   7   9      358.57      357.56      7.49 o 
  -3   7   9      739.26      695.67     16.02 o 
  -2   7   9       95.31       97.67      3.96 o 
  -1   7   9       18.34       21.68      0.78 o 
   0   7   9      139.74      143.35      6.13 o 
   1   7   9      184.24      187.83     10.95 o 
   2   7   9      212.96      196.80      3.99 o 
   3   7   9      122.70      108.58      2.92 o 
   4   7   9       34.78       30.99      1.09 o 
   5   7   9       20.33       16.54      1.95 o 
   6   7   9       12.49        9.99      1.95 o 
   7   7   9        0.13       -1.68      2.46 o 
  -9   8   9        8.90        7.97      2.21 o 
  -8   8   9        9.78        9.68      2.19 o 
  -7   8   9        4.62       -0.68      1.66 o 
  -6   8   9        2.52        1.87      1.00 o 
  -5   8   9       58.76       59.39      1.90 o 
  -4   8   9      308.93      313.44      4.78 o 
  -3   8   9      382.20      351.35     13.67 o 
  -2   8   9        5.89        9.25      0.73 o 
  -1   8   9        0.11       -0.47      0.47 o 
   0   8   9      210.81      241.52     10.55 o 
   1   8   9       30.08       27.43      0.94 o 
   2   8   9        7.15        8.70      1.46 o 
   3   8   9        7.48        4.57      0.79 o 
   4   8   9        0.63        1.62      0.69 o 
   5   8   9       33.86       28.48      2.53 o 
   6   8   9        4.81        8.59      1.83 o 
   7   8   9        4.15        3.35      2.11 o 
  -9   9   9        2.86        2.43      2.33 o 
  -8   9   9       12.37       14.62      2.43 o 
  -7   9   9       26.85       34.44      2.51 o 
  -6   9   9        2.52        2.04      0.97 o 
  -5   9   9        0.09        0.83      0.95 o 
  -4   9   9       42.90       40.66      2.03 o 
  -3   9   9        8.57        9.64      1.41 o 
  -2   9   9      166.90      166.86      4.59 o 
  -1   9   9       22.48       24.21      2.05 o 
   0   9   9      204.44      204.64     10.78 o 
   1   9   9        3.02        3.60      2.17 o 
   2   9   9       62.90       59.55      1.37 o 
   3   9   9        1.51        1.22      0.64 o 
   4   9   9       10.51        8.75      0.80 o 
   5   9   9       21.97       24.73      2.24 o 
   6   9   9        8.52       11.97      2.11 o 
   7   9   9        3.25        2.56      3.24 o 
  -9  10   9        0.31        0.58      2.22 o 
  -8  10   9        0.16       -0.75      1.70 o 
  -7  10   9       65.60       73.18      3.21 o 
  -5  10   9      161.57      162.78      4.43 o 
  -4  10   9        1.39        1.98      0.72 o 
  -3  10   9      855.11      857.57     16.03 o 
  -2  10   9       11.50       11.16      0.73 o 
  -1  10   9      332.01      321.86     12.36 o 
   0  10   9        6.34        3.48      0.63 o 
   1  10   9      256.42      220.17      8.66 o 
   2  10   9       17.21       17.78      0.92 o 
   3  10   9      124.07      129.38      5.05 o 
   4  10   9       96.16       99.07      7.49 o 
   5  10   9       15.01       11.74      2.12 o 
   6  10   9       20.65       25.43      2.84 o 
  -8  11   9        7.36        6.73      2.24 o 
  -7  11   9        1.06        3.09      2.09 o 
  -6  11   9        8.75        6.37      1.60 o 
  -5  11   9       77.92       78.14      3.19 o 
  -4  11   9      121.71      126.76      4.08 o 
  -3  11   9      795.40      780.04     22.63 o 
  -2  11   9        2.61        4.06      2.34 o 
  -1  11   9      135.21      134.08      5.40 o 
   0  11   9       60.85       61.44      1.40 o 
   1  11   9        1.45        3.57      1.97 o 
   2  11   9        0.53        0.67      0.58 o 
   3  11   9        1.42        2.69      0.84 o 
   4  11   9        1.66        2.11      1.22 o 
   5  11   9        1.72       -0.87      1.82 o 
   6  11   9        5.13        5.16      2.06 o 
  -8  12   9        1.71        2.26      2.06 o 
  -7  12   9       13.86        9.24      3.04 o 
  -6  12   9       10.62        9.99      2.45 o 
  -5  12   9       24.77       22.88      1.41 o 
  -4  12   9        0.03       -0.63      0.63 o 
  -3  12   9      174.04      185.58      4.76 o 
  -2  12   9        5.30        4.83      0.69 o 
  -1  12   9       62.26       61.43      2.34 o 
   0  12   9       22.02       22.94      2.35 o 
   1  12   9       21.58       19.19      0.94 o 
   2  12   9       30.75       28.09      1.74 o 
   3  12   9        3.35        1.36      1.13 o 
   4  12   9        1.41       -0.52      1.11 o 
   5  12   9       39.72       46.54      2.87 o 
   6  12   9        1.56        0.39      2.73 o 
  -8  13   9        2.63       -1.26      2.50 o 
  -7  13   9        0.64       -1.75      1.75 o 
  -6  13   9        2.26        5.16      1.65 o 
  -5  13   9        0.00        1.22      1.41 o 
  -4  13   9        6.49        6.54      0.77 o 
  -3  13   9      112.83      110.67      9.44 o 
  -2  13   9       27.63       31.53      1.04 o 
  -1  13   9       75.54       69.37      1.69 o 
   0  13   9       17.66       18.91      1.75 o 
   1  13   9        1.25        0.04      0.64 o 
   2  13   9        1.87        0.69      0.77 o 
   3  13   9        8.43        5.50      1.21 o 
   4  13   9        0.77        1.66      1.21 o 
   5  13   9       13.59       15.93      2.63 o 
   6  13   9        2.77        2.00      2.19 o 
  -8  14   9        3.12        1.10      2.33 o 
  -7  14   9        3.09        0.03      2.17 o 
  -6  14   9       35.92       41.85      2.85 o 
  -5  14   9       31.89       31.18      2.38 o 
  -4  14   9        0.19        0.73      1.26 o 
  -3  14   9       19.50       17.75      2.29 o 
  -2  14   9        2.79        2.08      0.60 o 
  -1  14   9        6.84        7.17      1.61 o 
   0  14   9       28.25       21.76      0.97 o 
   1  14   9        0.02       -0.09      0.99 o 
   2  14   9       13.61       16.27      2.71 o 
   3  14   9        6.49        5.48      1.38 o 
   4  14   9       37.37       39.38      1.95 o 
   5  14   9        3.09        1.56      1.97 o 
  -7  15   9       10.95       12.38      2.48 o 
  -6  15   9        0.24        0.97      1.66 o 
  -5  15   9      111.46      121.89      3.91 o 
  -4  15   9       40.24       37.86      1.68 o 
  -3  15   9        4.07        6.31      1.07 o 
  -2  15   9        8.89        7.81      0.71 o 
  -1  15   9      106.00       93.01      2.32 o 
   0  15   9      175.27      166.70      3.29 o 
   1  15   9       64.55       61.10      8.36 o 
   2  15   9       19.09       21.84      2.49 o 
   3  15   9        3.03        2.24      1.38 o 
   4  15   9       15.82       17.17      2.71 o 
   5  15   9        0.00        1.53      1.92 o 
  -7  16   9       10.49       11.33      2.55 o 
  -6  16   9        0.12       -1.72      1.72 o 
  -5  16   9        0.12        0.24      1.58 o 
  -4  16   9       46.37       44.63      4.88 o 
  -3  16   9       71.28       69.12      3.91 o 
  -2  16   9        0.61        1.13      0.98 o 
  -1  16   9       28.34       27.40      1.56 o 
   0  16   9        5.25        4.87      1.20 o 
   1  16   9        1.09        1.98      1.56 o 
   2  16   9       29.60       24.68      1.56 o 
   3  16   9        2.53        1.53      1.30 o 
   4  16   9       12.56       12.27      2.79 o 
   5  16   9        4.71        3.45      2.21 o 
  -6  17   9       14.34       13.18      2.60 o 
  -5  17   9       68.65       88.55      3.65 o 
  -4  17   9        6.64        7.50      1.80 o 
  -3  17   9       20.07       21.81      1.51 o 
  -2  17   9       21.76       25.21      1.50 o 
  -1  17   9       20.45       17.75      3.75 o 
   0  17   9      109.02      110.57      5.64 o 
   1  17   9       37.01       34.83      1.80 o 
   2  17   9        0.23        2.22      1.22 o 
   3  17   9        0.20        0.08      1.36 o 
   4  17   9        0.88       -0.60      1.31 o 
  -6  18   9        0.44        1.46      3.11 o 
  -5  18   9        2.96        1.73      2.07 o 
  -4  18   9        1.94        2.49      1.21 o 
  -3  18   9        0.96       -0.70      1.16 o 
  -2  18   9        0.75        0.48      1.01 o 
  -1  18   9        1.37        0.52      1.12 o 
   0  18   9        7.88        7.41      1.36 o 
   1  18   9       26.46       23.84      1.66 o 
   2  18   9        0.18       -0.27      2.54 o 
   3  18   9        1.46        1.41      1.18 o 
   4  18   9       17.58       15.35      2.60 o 
  -5  19   9        9.54       15.66      2.41 o 
  -4  19   9        2.56        1.86      1.39 o 
  -3  19   9        8.74        7.22      1.88 o 
  -2  19   9        0.22       -0.80      1.17 o 
  -1  19   9        6.82        5.02      1.32 o 
   0  19   9        0.02        0.92      1.20 o 
   1  19   9        3.35        7.25      1.41 o 
   2  19   9        0.02       -0.27      1.27 o 
   3  19   9       17.15       18.61      1.81 o 
  -4  20   9        0.93        0.45      1.55 o 
  -3  20   9        2.12        1.89      1.22 o 
  -2  20   9        0.07        0.68      1.63 o 
  -1  20   9        0.16        1.99      1.23 o 
   0  20   9        5.91        9.46      1.79 o 
   1  20   9        3.32        0.34      1.48 o 
   2  20   9        0.85        1.44      1.14 o 
  -3  21   9        1.79        4.51      1.46 o 
  -2  21   9        0.29       -0.33      2.41 o 
  -1  21   9       25.38       25.84      1.78 o 
   0  21   9        0.82        1.54      1.33 o 
   1  21   9        2.03        1.52      2.72 o 
  -8   0  10       32.54       39.23      2.50 o 
  -6   0  10      294.54      308.48      6.18 o 
  -4   0  10        2.26        3.99      0.92 o 
  -2   0  10      920.91      985.94      9.01 o 
   0   0  10       14.05        8.20      0.60 o 
   2   0  10      569.86      568.63     12.84 o 
   4   0  10       24.55       30.22      1.13 o 
   6   0  10        3.73        4.16      1.72 o 
  -9   1  10       25.51       25.15      1.91 o 
  -8   1  10       14.84       15.50      1.60 o 
  -7   1  10       61.96       68.03      1.65 o 
  -6   1  10      141.17      139.12      3.15 o 
  -5   1  10       40.40       40.17      1.11 o 
  -4   1  10      177.89      173.19      4.00 o 
  -3   1  10        5.12        2.80      0.37 o 
  -2   1  10      811.01      917.84     13.99 o 
  -1   1  10      158.85      170.98      2.92 o 
   0   1  10       27.97       28.57      0.88 o 
   1   1  10       64.15       65.72      1.15 o 
   2   1  10       72.62       58.99      1.05 o 
   3   1  10       52.91       55.99      1.39 o 
   4   1  10       16.64       17.76      0.95 o 
   5   1  10        3.99        4.37      1.13 o 
   6   1  10       17.44       15.56      1.59 o 
   7   1  10       22.73       19.54      4.17 o 
  -9   2  10       30.26       31.96      2.99 o 
  -8   2  10       27.03       32.07      2.46 o 
  -7   2  10        2.74       -0.53      1.05 o 
  -6   2  10      127.39      146.08      4.59 o 
  -5   2  10       87.57       74.59      2.41 o 
  -4   2  10      214.83      214.24      6.13 o 
  -3   2  10       27.73       22.74      1.27 o 
  -2   2  10       15.35       16.26      0.73 o 
  -1   2  10        0.48        0.77      0.45 o 
   0   2  10      372.47      366.13     20.53 o 
   1   2  10      509.91      556.39     12.18 o 
   2   2  10      701.64      757.13     18.80 o 
   3   2  10        0.11        0.94      0.56 o 
   4   2  10        0.01        0.75      0.58 o 
   5   2  10       10.32       12.47      1.66 o 
   6   2  10        0.00       -1.56      1.56 o 
   7   2  10        2.14        3.43      2.14 o 
  -9   3  10        3.46        3.31      1.95 o 
  -8   3  10        0.26       -0.82      1.61 o 
  -7   3  10       13.78       11.60      1.19 o 
  -6   3  10      302.85      296.81      6.03 o 
  -5   3  10      153.49      158.99      5.06 o 
  -4   3  10        1.76        5.43      0.92 o 
  -3   3  10       95.45       85.95      1.96 o 
  -2   3  10      134.47      137.70      5.93 o 
  -1   3  10      110.65       90.89      2.38 o 
   0   3  10       31.90       45.92      1.07 o 
   1   3  10       70.61       79.30      3.75 o 
   2   3  10       54.84       56.80      1.40 o 
   3   3  10        0.28        2.10      0.62 o 
   4   3  10        0.94       -0.99      0.99 o 
   5   3  10       13.43       13.38      1.94 o 
   6   3  10        0.45        1.77      2.06 o 
   7   3  10       49.31       56.78      3.77 o 
  -9   4  10        9.11        8.10      2.50 o 
  -8   4  10        9.95        7.66      1.95 o 
  -7   4  10        1.15        0.65      1.00 o 
  -6   4  10       16.32       10.41      1.19 o 
  -5   4  10       29.57       36.50      1.61 o 
  -4   4  10       17.41       13.98      0.80 o 
  -3   4  10        1.35        5.48      1.15 o 
  -2   4  10        1.23        4.62      0.57 o 
  -1   4  10       62.00       72.10      4.49 o 
   0   4  10      387.50      416.76      8.98 o 
   1   4  10        1.01        3.31      0.62 o 
   2   4  10      453.52      434.84      7.34 o 
   3   4  10       85.32       82.74      2.86 o 
   4   4  10        0.51        1.50      0.87 o 
   5   4  10        1.72        6.13      2.11 o 
   6   4  10        5.84        5.35      1.87 o 
   7   4  10       10.85       16.08      2.50 o 
  -9   5  10        2.54        1.34      2.19 o 
  -8   5  10        0.41        0.05      1.75 o 
  -7   5  10       17.93       14.44      1.82 o 
  -6   5  10       21.16       17.36      1.29 o 
  -5   5  10      123.61      131.69      4.86 o 
  -4   5  10       71.12       76.65      2.79 o 
  -3   5  10       35.64       34.91      2.76 o 
  -2   5  10       52.88       44.68      1.98 o 
  -1   5  10       66.10       61.21      1.49 o 
   0   5  10      342.63      322.15     10.67 o 
   1   5  10       10.60       11.84      4.71 o 
   2   5  10        5.37        8.49      1.02 o 
   3   5  10       66.91       66.18      4.67 o 
   4   5  10       14.93       12.65      0.82 o 
   5   5  10        1.27       -0.02      1.51 o 
   6   5  10        3.80        5.60      1.82 o 
   7   5  10        0.46        2.73      2.04 o 
  -9   6  10       10.54       15.47      2.60 o 
  -8   6  10        9.07        5.28      2.46 o 
  -7   6  10       27.81       24.00      2.28 o 
  -6   6  10        0.91        2.51      1.00 o 
  -5   6  10      135.17      155.12      4.81 o 
  -4   6  10        1.82        2.42      0.70 o 
  -3   6  10       15.39       17.33      0.89 o 
  -2   6  10      485.18      485.98     11.40 o 
  -1   6  10        0.19       -0.28      0.54 o 
   0   6  10        6.16        7.37      1.05 o 
   1   6  10      373.56      386.76     11.43 o 
   2   6  10        0.23       -0.15      0.61 o 
   3   6  10       87.75       77.37      2.58 o 
   4   6  10       10.29        7.38      0.73 o 
   5   6  10       12.50       14.88      1.92 o 
   6   6  10       13.40       15.86      2.16 o 
   7   6  10        3.70        7.73      2.28 o 
  -9   7  10        1.08       -2.02      3.13 o 
  -8   7  10       10.98       12.59      2.09 o 
  -7   7  10        0.23        3.62      1.63 o 
  -6   7  10        0.10        1.66      1.00 o 
  -5   7  10        0.62        0.99      0.90 o 
  -4   7  10      886.47      884.80     24.59 o 
  -3   7  10       11.05       10.84      0.83 o 
  -2   7  10      183.66      180.04      3.97 o 
  -1   7  10      115.36      109.62      3.22 o 
   0   7  10        0.49        0.39      0.49 o 
   1   7  10        0.26        1.16      0.55 o 
   2   7  10       77.24       83.37      3.16 o 
   3   7  10        8.97        9.66      0.77 o 
   4   7  10        0.01       -0.20      0.72 o 
   5   7  10        8.96        5.23      1.82 o 
   6   7  10       53.32       66.85      3.99 o 
   7   7  10       31.01       41.07      3.26 o 
  -9   8  10        2.26       -0.03      2.53 o 
  -8   8  10        3.09        0.10      1.73 o 
  -7   8  10        1.60       -0.22      1.77 o 
  -6   8  10        1.97        1.95      1.02 o 
  -5   8  10       12.52       12.65      1.21 o 
  -4   8  10        0.59       -0.45      0.67 o 
  -3   8  10       10.35       12.14      0.80 o 
  -2   8  10      145.47      142.96      4.94 o 
  -1   8  10        0.01        1.31      0.54 o 
   0   8  10      261.71      250.59      8.59 o 
   1   8  10       24.96       24.45      1.05 o 
   2   8  10       44.92       43.11      1.15 o 
   3   8  10        8.23        6.11      1.21 o 
   4   8  10       13.57       16.79      2.00 o 
   5   8  10      123.03      128.28      4.06 o 
   6   8  10        5.18        8.95      2.07 o 
  -9   9  10       23.53       31.18      3.06 o 
  -8   9  10       34.65       34.82      2.97 o 
  -7   9  10       13.89       21.23      2.85 o 
  -6   9  10        0.22        2.39      0.87 o 
  -5   9  10        4.56        3.14      1.00 o 
  -4   9  10      124.68      138.14      5.95 o 
  -3   9  10        1.85        1.26      0.65 o 
  -2   9  10       72.77       67.94      3.69 o 
  -1   9  10      142.96      147.71      3.51 o 
   0   9  10       35.93       38.69      1.13 o 
   1   9  10       39.41       34.57      3.83 o 
   2   9  10       54.26       50.47      1.25 o 
   3   9  10        4.53        7.47      1.05 o 
   4   9  10      165.22      167.93      2.94 o 
   5   9  10       18.49       14.73      2.46 o 
   6   9  10        1.61        3.43      2.16 o 
  -8  10  10        0.00        0.44      1.82 o 
  -7  10  10        0.00       -0.10      1.75 o 
  -6  10  10        0.80       -0.88      1.83 o 
  -5  10  10       10.80       13.23      1.24 o 
  -4  10  10       32.81       36.26      1.15 o 
  -3  10  10        0.05        0.35      0.68 o 
  -2  10  10       70.72       68.93      1.51 o 
  -1  10  10       45.69       47.12      3.85 o 
   0  10  10      264.34      261.52      4.23 o 
   1  10  10      118.92      119.89      4.54 o 
   2  10  10       11.25       10.59      1.20 o 
   3  10  10       10.92       11.05      0.85 o 
   4  10  10        0.57        2.22      1.14 o 
   5  10  10       10.36        9.00      1.95 o 
   6  10  10        2.25        3.69      1.99 o 
  -8  11  10       25.55       27.57      2.85 o 
  -7  11  10        0.58       -1.48      1.78 o 
  -6  11  10        0.70       -1.87      2.46 o 
  -5  11  10        2.22        1.65      0.90 o 
  -4  11  10        1.74        1.94      0.65 o 
  -3  11  10        5.75        3.55      1.00 o 
  -2  11  10        4.89        5.65      0.72 o 
  -1  11  10       32.22       32.48      1.04 o 
   0  11  10        3.47        1.74      0.66 o 
   1  11  10       43.86       39.02      2.78 o 
   2  11  10        4.40        4.39      0.67 o 
   3  11  10        3.38        2.88      0.96 o 
   4  11  10      117.67      121.83      4.71 o 
   5  11  10       20.99       25.24      2.53 o 
   6  11  10       18.00       16.41      2.43 o 
  -8  12  10        0.17       -2.02      2.56 o 
  -7  12  10        9.41       11.67      2.33 o 
  -6  12  10       52.31       62.04      2.92 o 
  -5  12  10        7.03        7.66      1.78 o 
  -4  12  10       92.61       94.12      3.59 o 
  -3  12  10       85.21       85.24      2.56 o 
  -2  12  10       23.33       23.39      1.55 o 
  -1  12  10       84.73       82.90      5.54 o 
   0  12  10       10.07       10.18      0.79 o 
   1  12  10       21.13       22.56      0.98 o 
   2  12  10       21.84       18.71      1.06 o 
   3  12  10        3.69        0.47      0.94 o 
   4  12  10       88.92       95.42      4.73 o 
   5  12  10        1.14        0.59      1.82 o 
  -8  13  10        0.44       -0.22      1.99 o 
  -7  13  10       18.58       28.80      2.75 o 
  -6  13  10        8.45        7.91      2.04 o 
  -5  13  10        0.03       -1.15      1.43 o 
  -4  13  10       11.75        9.02      1.28 o 
  -3  13  10        0.02       -0.40      0.61 o 
  -2  13  10       73.84       71.74      2.71 o 
  -1  13  10        2.43        2.04      0.69 o 
   0  13  10       32.53       29.33      1.06 o 
   1  13  10      321.26      311.30     14.29 o 
   2  13  10       40.34       37.57      1.58 o 
   3  13  10        1.92        1.42      1.24 o 
   4  13  10        3.86        4.69      1.49 o 
   5  13  10       15.77       16.47      2.53 o 
  -7  14  10        0.01       -2.11      2.19 o 
  -6  14  10       10.04        8.78      2.21 o 
  -5  14  10       18.81       15.13      2.16 o 
  -4  14  10       19.23       19.46      2.65 o 
  -3  14  10        0.19       -0.25      0.75 o 
  -2  14  10       14.67       14.44      0.88 o 
  -1  14  10        0.43        0.89      0.62 o 
   0  14  10       16.80       14.53      1.83 o 
   1  14  10       33.11       32.80      1.60 o 
   2  14  10       13.87       11.86      1.37 o 
   3  14  10        8.72        6.19      1.35 o 
   4  14  10        0.55        0.76      1.30 o 
   5  14  10        0.37        1.31      1.83 o 
  -7  15  10        4.99        4.31      2.39 o 
  -6  15  10        2.10        3.04      1.85 o 
  -5  15  10        7.64       10.94      2.31 o 
  -4  15  10        6.12        7.44      1.14 o 
  -3  15  10        8.29       10.76      1.22 o 
  -2  15  10       47.07       52.85      1.78 o 
  -1  15  10        1.98        1.16      0.97 o 
   0  15  10        2.19        2.88      1.00 o 
   1  15  10        1.17       -0.03      1.11 o 
   2  15  10        0.59        1.07      1.49 o 
   3  15  10        9.73        9.13      1.52 o 
   4  15  10        5.31        6.63      2.84 o 
  -6  16  10        0.61       -2.62      2.62 o 
  -5  16  10      106.39      120.89      4.25 o 
  -4  16  10       58.31       54.18      2.09 o 
  -3  16  10        0.95        2.29      1.20 o 
  -2  16  10        0.01       -0.98      0.98 o 
  -1  16  10       22.52       20.14      4.19 o 
   0  16  10        0.01       -0.68      1.09 o 
   1  16  10        1.05       -1.24      1.69 o 
   2  16  10        5.16        1.33      2.21 o 
   3  16  10        3.93        3.32      1.19 o 
   4  16  10       17.29       18.85      1.79 o 
  -6  17  10        0.71       -1.89      1.89 o 
  -5  17  10       20.10       29.14      2.73 o 
  -4  17  10       59.16       51.38      4.14 o 
  -3  17  10        0.94        0.29      1.04 o 
  -2  17  10       28.86       25.37      1.56 o 
  -1  17  10        3.87        3.26      1.97 o 
   0  17  10       17.71       20.56      1.53 o 
   1  17  10        9.19        6.31      3.20 o 
   2  17  10        0.46        1.77      1.44 o 
   3  17  10        3.04        4.63      2.22 o 
   4  17  10        1.71        1.66      1.34 o 
  -5  18  10        7.38        7.05      2.11 o 
  -4  18  10       13.98       11.73      2.58 o 
  -3  18  10        3.36        2.79      1.44 o 
  -2  18  10        8.87        4.11      1.43 o 
  -1  18  10       51.04       49.49      5.77 o 
   0  18  10        2.57        3.91      1.76 o 
   1  18  10       26.00       21.43      4.90 o 
   2  18  10        0.09        0.29      1.30 o 
   3  18  10        0.80       -0.65      1.19 o 
  -5  19  10        0.16        0.59      2.00 o 
  -4  19  10       15.01       14.57      1.72 o 
  -3  19  10        1.58        4.65      2.13 o 
  -2  19  10        0.40       -0.16      1.27 o 
  -1  19  10        0.01       -0.26      1.81 o 
   0  19  10       45.65       43.95      2.07 o 
   1  19  10       50.43       60.41      2.30 o 
   2  19  10        2.42        1.34      1.34 o 
  -4  20  10        0.00       -0.81      1.42 o 
  -3  20  10        3.91        0.98      2.01 o 
  -2  20  10        5.08        3.94      2.07 o 
  -1  20  10       11.32        8.55      2.54 o 
   0  20  10        0.03        1.54      1.68 o 
   1  20  10        2.31        2.67      1.46 o 
  -2  21  10        0.91        1.86      1.30 o 
  -1  21  10       17.21       18.39      2.61 o 
   0  21  10        1.57        1.22      1.68 o 
  -9   0  11        0.02        2.51      2.19 o 
  -7   0  11       65.33       68.94      2.99 o 
  -5   0  11       47.89       50.80      1.77 o 
  -3   0  11       80.32       76.27      1.93 o 
  -1   0  11      753.72      741.00     29.93 o 
   1   0  11       24.76       28.46      2.71 o 
   3   0  11        9.89        8.59      0.77 o 
   5   0  11        1.97        3.24      1.55 o 
   7   0  11       43.79       58.51      3.87 o 
  -9   1  11       23.02       27.67      2.03 o 
  -8   1  11        6.46        3.27      1.36 o 
  -7   1  11       27.88       26.99      1.56 o 
  -6   1  11       10.05       13.79      0.92 o 
  -5   1  11        1.76        1.72      0.64 o 
  -4   1  11        7.13        5.22      0.75 o 
  -3   1  11       32.85       39.47      0.77 o 
  -2   1  11      175.49      182.98      2.92 o 
  -1   1  11       42.61       55.91      1.24 o 
   0   1  11       11.66        9.13      0.62 o 
   1   1  11      354.28      380.13      3.87 o 
   2   1  11      205.24      207.74      2.81 o 
   3   1  11      178.77      175.20      3.92 o 
   4   1  11        3.08        3.80      0.75 o 
   5   1  11        1.13        4.25      1.09 o 
   6   1  11        0.51        1.86      1.37 o 
   7   1  11        1.17        0.09      1.56 o 
  -9   2  11        0.01        0.15      2.07 o 
  -8   2  11        1.54        1.82      1.87 o 
  -7   2  11       45.84       45.74      2.62 o 
  -6   2  11        0.84        0.37      1.09 o 
  -5   2  11       30.60       26.66      1.44 o 
  -4   2  11      127.62      126.89      4.59 o 
  -3   2  11       54.96       62.01      1.57 o 
  -2   2  11        0.04        0.11      0.73 o 
  -1   2  11        3.87        1.78      0.53 o 
   0   2  11       12.71       11.40      0.70 o 
   1   2  11       60.14       59.30      3.05 o 
   2   2  11        1.62        1.50      0.69 o 
   3   2  11       38.88       38.94      1.11 o 
   4   2  11       23.55       22.04      0.91 o 
   5   2  11       11.80       19.23      2.72 o 
   6   2  11        0.40       -0.36      1.97 o 
   7   2  11        3.35        4.28      2.33 o 
  -9   3  11        6.37        8.17      2.36 o 
  -8   3  11        0.86       -1.21      2.67 o 
  -7   3  11        0.05        1.83      1.51 o 
  -6   3  11       13.12       11.16      1.22 o 
  -5   3  11       49.36       45.98      1.72 o 
  -4   3  11       74.04       70.84      2.22 o 
  -3   3  11      147.55      143.19      3.50 o 
  -2   3  11      109.16      121.88      3.32 o 
  -1   3  11        3.73        3.01      0.57 o 
   0   3  11        0.32        1.14      0.62 o 
   1   3  11      400.52      371.47     10.10 o 
   2   3  11        1.91        1.37      0.83 o 
   3   3  11       76.48       72.87      1.90 o 
   4   3  11        0.44        1.33      1.05 o 
   5   3  11        3.57        5.20      2.46 o 
   6   3  11        0.23        0.51      1.82 o 
   7   3  11       51.30       56.27      3.77 o 
  -9   4  11        3.08        0.61      2.21 o 
  -8   4  11        0.03        0.92      1.75 o 
  -7   4  11       44.61       43.72      2.53 o 
  -6   4  11       24.49       26.09      1.46 o 
  -5   4  11      773.65      785.63      9.66 o 
  -4   4  11       41.40       38.40      1.09 o 
  -3   4  11       49.37       50.32      3.97 o 
  -2   4  11      128.52      120.78      6.90 o 
  -1   4  11       25.69       27.36      2.35 o 
   0   4  11        7.38        7.33      0.84 o 
   1   4  11      221.10      201.43      4.02 o 
   2   4  11       12.22        9.42      0.79 o 
   3   4  11        0.23        1.81      1.12 o 
   4   4  11        0.51        0.13      0.58 o 
   5   4  11        1.70        5.72      2.11 o 
   6   4  11       24.66       34.63      2.80 o 
  -9   5  11        1.14        1.09      2.06 o 
  -8   5  11        9.52        9.56      2.21 o 
  -7   5  11       10.24        8.90      1.97 o 
  -6   5  11       22.94       22.67      1.36 o 
  -5   5  11       79.38       77.70      2.45 o 
  -4   5  11       14.13       18.02      1.69 o 
  -3   5  11        0.03       -0.36      0.54 o 
  -2   5  11       34.71       34.81      1.00 o 
  -1   5  11      146.95      155.90      3.93 o 
   0   5  11        0.04        1.20      0.56 o 
   1   5  11        6.19        5.56      1.96 o 
   2   5  11       51.90       51.77      1.81 o 
   3   5  11       59.52       48.19      2.05 o 
   4   5  11        5.81        6.85      1.16 o 
   5   5  11       14.18       18.22      2.09 o 
   6   5  11        7.17        5.43      3.33 o 
  -9   6  11       31.23       27.06      2.90 o 
  -8   6  11       25.89       26.02      2.68 o 
  -7   6  11       34.70       31.76      2.31 o 
  -6   6  11        0.29       -0.32      1.04 o 
  -5   6  11       46.75       45.72      1.66 o 
  -4   6  11      119.51      121.16      6.30 o 
  -3   6  11       54.50       54.77      1.32 o 
  -2   6  11      705.40      694.17     18.84 o 
  -1   6  11       13.48       15.02      2.53 o 
   0   6  11       27.83       23.13      1.07 o 
   1   6  11        8.72        5.93      2.05 o 
   2   6  11        1.00        0.19      0.57 o 
   3   6  11       44.03       39.09      1.14 o 
   4   6  11        3.74        4.01      1.10 o 
   5   6  11       15.60       17.07      1.99 o 
   6   6  11        0.82        1.63      1.78 o 
  -9   7  11       14.88       18.73      2.68 o 
  -8   7  11        0.00        3.40      1.89 o 
  -7   7  11        2.36        3.19      2.14 o 
  -6   7  11       11.59        8.54      1.07 o 
  -5   7  11       10.28       12.06      1.22 o 
  -4   7  11      231.45      216.66      3.84 o 
  -3   7  11       52.16       53.38      3.88 o 
  -2   7  11       81.61       83.89      1.91 o 
  -1   7  11       28.95       26.14      0.97 o 
   0   7  11      309.98      277.31      7.56 o 
   1   7  11        0.11       -0.56      0.56 o 
   2   7  11       57.74       55.43      1.27 o 
   3   7  11       17.20       19.72      0.93 o 
   4   7  11       19.81       15.35      1.36 o 
   5   7  11        3.84        2.50      2.02 o 
   6   7  11        1.61       -0.31      1.94 o 
  -9   8  11        1.65        2.04      2.17 o 
  -8   8  11        2.58        3.36      2.62 o 
  -7   8  11        2.88        1.66      1.70 o 
  -6   8  11       20.14       15.81      1.90 o 
  -5   8  11        1.87        0.27      1.02 o 
  -4   8  11        0.40        1.01      1.05 o 
  -3   8  11      190.52      206.94      6.35 o 
  -2   8  11      355.91      357.58      9.84 o 
  -1   8  11      228.55      226.21      5.62 o 
   0   8  11       58.41       61.54      3.58 o 
   1   8  11        9.49        8.42      0.95 o 
   2   8  11        1.03        0.29      0.62 o 
   3   8  11       68.51       54.97      2.31 o 
   4   8  11        6.72        9.07      1.28 o 
   5   8  11       29.38       29.20      2.45 o 
   6   8  11        1.75        2.14      2.19 o 
  -8   9  11        7.36        1.90      2.28 o 
  -7   9  11        0.21       -0.27      1.95 o 
  -6   9  11        0.00       -1.41      1.41 o 
  -5   9  11       15.74       13.72      1.21 o 
  -4   9  11       31.09       30.04      2.19 o 
  -3   9  11      337.33      354.39     12.00 o 
  -2   9  11       65.01       64.13      3.07 o 
  -1   9  11        8.44        7.30      0.73 o 
   0   9  11        8.92        8.91      0.82 o 
   1   9  11       91.79       89.11      2.71 o 
   2   9  11       30.84       29.14      1.04 o 
   3   9  11        4.11        5.34      1.10 o 
   4   9  11       36.98       35.63      3.40 o 
   5   9  11        0.12       -0.75      1.72 o 
   6   9  11        0.00        2.80      1.97 o 
  -8  10  11       15.83       22.38      2.85 o 
  -7  10  11        0.00        0.76      2.63 o 
  -6  10  11       11.72       13.15      2.06 o 
  -5  10  11        9.93        9.27      1.09 o 
  -4  10  11       73.58       66.45      3.94 o 
  -3  10  11      109.80      125.75      5.83 o 
  -2  10  11      149.74      150.22      7.58 o 
  -1  10  11       15.38       15.23      4.34 o 
   0  10  11      129.47      121.17      3.02 o 
   1  10  11        0.32        1.19      0.81 o 
   2  10  11       62.86       60.89      1.34 o 
   3  10  11        5.76        5.31      1.13 o 
   4  10  11       10.38        8.64      2.36 o 
   5  10  11       34.49       28.96      2.89 o 
   6  10  11        0.03       -1.92      1.92 o 
  -8  11  11        1.90        5.62      2.50 o 
  -7  11  11       58.46       65.00      3.35 o 
  -6  11  11        9.03        7.97      1.78 o 
  -5  11  11        9.92        9.94      1.73 o 
  -4  11  11        7.49        5.71      0.89 o 
  -3  11  11       14.45       12.65      1.01 o 
  -2  11  11       21.10       22.35      0.94 o 
  -1  11  11        5.41        4.82      1.14 o 
   0  11  11      221.45      195.58     10.58 o 
   1  11  11       77.22       80.90      4.73 o 
   2  11  11        0.00        0.17      0.83 o 
   3  11  11       61.28       62.53      2.09 o 
   4  11  11        3.77        2.56      1.66 o 
   5  11  11        3.22        5.81      1.87 o 
  -8  12  11        0.23       -0.78      2.67 o 
  -7  12  11       11.84       13.40      2.46 o 
  -6  12  11       21.24       18.68      2.50 o 
  -5  12  11       62.64       68.65      3.11 o 
  -4  12  11        0.99        0.52      1.39 o 
  -3  12  11        0.51       -0.46      0.59 o 
  -2  12  11        1.91        2.68      1.48 o 
  -1  12  11        6.83        6.17      0.76 o 
   0  12  11        6.71        5.83      1.17 o 
   1  12  11       18.42       18.28      1.21 o 
   2  12  11        3.05        3.32      1.32 o 
   3  12  11        9.23       11.24      1.47 o 
   4  12  11        2.07        1.85      3.43 o 
   5  12  11        1.24        1.24      2.04 o 
  -7  13  11        0.04        1.27      2.02 o 
  -6  13  11      100.00      112.67      3.94 o 
  -5  13  11       39.72       43.60      2.77 o 
  -4  13  11       10.97        8.24      1.74 o 
  -3  13  11        7.43        7.74      1.20 o 
  -2  13  11        0.06       -0.50      0.78 o 
  -1  13  11        0.32        1.42      0.59 o 
   0  13  11       82.56       90.19      2.28 o 
   1  13  11       19.57       15.57      3.49 o 
   2  13  11        4.96        6.68      1.38 o 
   3  13  11       33.91       34.52      1.79 o 
   4  13  11       16.48       15.54      2.25 o 
   5  13  11       21.99       25.82      2.53 o 
  -7  14  11        1.50        0.32      2.41 o 
  -6  14  11       27.39       27.41      2.80 o 
  -5  14  11        6.62        8.90      1.94 o 
  -4  14  11       13.88       10.61      1.60 o 
  -3  14  11       24.82       22.71      4.90 o 
  -2  14  11       55.07       44.39      1.71 o 
  -1  14  11        2.68        2.89      2.15 o 
   0  14  11        6.24        5.35      1.09 o 
   1  14  11        1.87        0.34      1.15 o 
   2  14  11       20.44       15.12      1.40 o 
   3  14  11        0.06        0.11      1.37 o 
   4  14  11       37.00       44.04      3.64 o 
  -7  15  11       15.65       19.94      2.82 o 
  -6  15  11        1.06        1.00      1.90 o 
  -5  15  11        8.29        9.83      2.00 o 
  -4  15  11        0.00       -0.29      1.01 o 
  -3  15  11       44.56       51.81      2.33 o 
  -2  15  11        1.21        0.47      1.49 o 
  -1  15  11        0.02        2.63      1.12 o 
   0  15  11        3.08        2.29      1.08 o 
   1  15  11        0.05        0.31      1.19 o 
   2  15  11        3.71        3.24      2.34 o 
   3  15  11        2.62        4.04      1.35 o 
   4  15  11        8.67       10.65      3.52 o 
  -6  16  11       29.57       28.72      3.13 o 
  -5  16  11       13.79       13.15      2.45 o 
  -4  16  11        3.05        3.80      1.32 o 
  -3  16  11       25.79       28.74      1.73 o 
  -2  16  11        1.09        0.55      0.99 o 
  -1  16  11        3.06        6.10      3.55 o 
   0  16  11        9.01        4.52      1.14 o 
   1  16  11        0.40        0.81      1.03 o 
   2  16  11        9.48        9.54      2.01 o 
   3  16  11        0.03       -0.05      1.26 o 
  -6  17  11        0.22       -1.26      1.97 o 
  -5  17  11        8.57       17.46      2.45 o 
  -4  17  11        0.88        0.38      1.18 o 
  -3  17  11       33.12       42.22      1.97 o 
  -2  17  11       14.65       14.65      1.41 o 
  -1  17  11        1.57        2.12      1.30 o 
   0  17  11       22.29       20.73      1.58 o 
   1  17  11        4.45        4.76      1.47 o 
   2  17  11        2.79        2.57      2.44 o 
   3  17  11       13.52       14.94      1.62 o 
  -5  18  11       14.40       14.86      2.67 o 
  -4  18  11       26.82       26.52      1.93 o 
  -3  18  11        5.40        4.04      1.22 o 
  -2  18  11        0.04       -0.02      1.34 o 
  -1  18  11        4.47        2.12      1.94 o 
   0  18  11        0.18        0.20      1.37 o 
   1  18  11       11.14       13.90      2.18 o 
   2  18  11        5.82        4.85      2.32 o 
  -4  19  11        1.39        1.50      2.09 o 
  -3  19  11        5.40        4.98      1.94 o 
  -2  19  11       13.44        9.13      1.46 o 
  -1  19  11        8.63       10.48      1.38 o 
   0  19  11       20.31       22.39      2.10 o 
   1  19  11        1.91        2.93      1.33 o 
  -3  20  11        2.79        2.25      1.34 o 
  -2  20  11        0.28       -0.11      1.46 o 
  -1  20  11        0.66       -1.31      1.31 o 
   0  20  11        3.11        3.33      1.43 o 
  -8   0  12      149.83      180.74      4.77 o 
  -6   0  12       20.53       17.60      1.41 o 
  -4   0  12      163.50      153.65      4.82 o 
  -2   0  12       60.90       64.27      2.00 o 
   0   0  12       15.46       12.19      0.78 o 
   2   0  12       92.51       99.75      2.88 o 
   4   0  12       17.56       18.01      1.33 o 
   6   0  12        2.65        4.06      1.95 o 
  -9   1  12        3.11        4.96      1.46 o 
  -8   1  12        0.09       -0.59      1.46 o 
  -7   1  12        1.14        1.68      1.49 o 
  -6   1  12        4.89        5.76      1.26 o 
  -5   1  12       17.74       12.93      1.49 o 
  -4   1  12       57.58       53.63      2.79 o 
  -3   1  12       39.62       37.48      0.75 o 
  -2   1  12        7.88        9.21      0.49 o 
  -1   1  12       27.42       31.04      0.70 o 
   0   1  12       41.17       38.12      0.76 o 
   1   1  12       26.97       25.38      1.47 o 
   2   1  12       15.80       16.50      0.65 o 
   3   1  12       17.52       16.54      0.63 o 
   4   1  12        0.32        1.15      0.75 o 
   5   1  12       15.92       21.52      1.86 o 
   6   1  12       14.50       15.60      1.69 o 
  -9   2  12       13.71       11.28      2.55 o 
  -8   2  12       37.55       40.51      2.96 o 
  -7   2  12        0.80        0.82      1.56 o 
  -6   2  12       21.91       18.17      1.41 o 
  -5   2  12       35.72       34.19      1.55 o 
  -4   2  12       15.77       20.08      1.29 o 
  -3   2  12        0.08       -0.25      0.51 o 
  -2   2  12        2.02        2.39      0.55 o 
  -1   2  12      238.19      245.82      5.12 o 
   0   2  12       20.68       25.85      1.38 o 
   1   2  12      658.02      676.28     19.09 o 
   2   2  12        1.80        2.79      0.77 o 
   3   2  12        1.26        2.24      0.91 o 
   4   2  12        5.99        9.62      1.22 o 
   5   2  12        2.72        5.77      1.89 o 
   6   2  12        0.64        0.87      1.61 o 
  -9   3  12        6.77        4.09      2.26 o 
  -8   3  12       34.20       38.28      2.85 o 
  -7   3  12       22.36       25.48      2.33 o 
  -6   3  12        6.33        4.77      1.09 o 
  -5   3  12        8.54        8.48      1.17 o 
  -4   3  12      109.38      109.04      4.11 o 
  -3   3  12        0.01        0.05      0.58 o 
  -2   3  12       42.48       37.57      1.03 o 
  -1   3  12      119.74      119.75      3.20 o 
   0   3  12        2.39        2.87      1.42 o 
   1   3  12        0.95       -0.62      0.62 o 
   2   3  12       90.80       87.10      2.51 o 
   3   3  12       48.10       41.90      2.17 o 
   4   3  12        7.88        5.30      1.44 o 
   5   3  12        5.69        7.46      1.78 o 
   6   3  12        0.60        3.62      1.95 o 
  -9   4  12        5.93       -0.29      2.22 o 
  -8   4  12       12.77        8.73      2.28 o 
  -7   4  12       25.14       17.80      2.29 o 
  -6   4  12       11.19       10.16      1.22 o 
  -5   4  12      256.38      275.38      5.76 o 
  -4   4  12       83.58       81.47      2.45 o 
  -3   4  12        6.20        6.91      0.76 o 
  -2   4  12       13.05       10.09      0.71 o 
  -1   4  12       17.98       16.88      0.93 o 
   0   4  12       22.24       20.06      2.42 o 
   1   4  12       31.71       35.91      1.10 o 
   2   4  12       37.95       41.97      1.23 o 
   3   4  12        1.89        1.39      0.62 o 
   4   4  12       19.14       22.13      1.47 o 
   5   4  12        1.79        4.67      1.80 o 
   6   4  12       19.96       22.49      2.58 o 
  -9   5  12        2.96       -1.72      2.26 o 
  -8   5  12        4.94        6.56      2.39 o 
  -7   5  12        3.76        5.93      1.87 o 
  -6   5  12       43.74       44.87      1.68 o 
  -5   5  12        1.63        0.59      0.95 o 
  -4   5  12       47.81       50.55      1.27 o 
  -3   5  12      121.65      123.26      3.16 o 
  -2   5  12        0.03        0.96      0.71 o 
  -1   5  12      275.16      287.87      4.61 o 
   0   5  12       17.22       16.90      0.88 o 
   1   5  12        1.03        0.14      0.59 o 
   2   5  12       43.26       39.30      1.93 o 
   3   5  12       15.71       18.32      0.89 o 
   4   5  12        7.07        6.04      1.20 o 
   5   5  12        9.02        9.32      1.90 o 
   6   5  12       33.73       31.69      3.07 o 
  -9   6  12        1.13       -1.00      3.35 o 
  -8   6  12       15.72       13.40      2.43 o 
  -7   6  12        7.21        5.45      1.73 o 
  -6   6  12        2.12        2.46      1.49 o 
  -5   6  12       17.76       20.24      1.36 o 
  -4   6  12      294.29      309.76      4.32 o 
  -3   6  12       30.26       31.94      2.00 o 
  -2   6  12       58.44       60.54      3.53 o 
  -1   6  12      120.82      117.28      3.32 o 
   0   6  12      106.91      106.10      2.99 o 
   1   6  12       31.36       35.11      1.10 o 
   2   6  12        0.21        0.94      1.08 o 
   3   6  12       41.96       36.39      1.66 o 
   4   6  12        0.83        0.70      1.07 o 
   5   6  12        8.86        4.65      2.34 o 
   6   6  12       70.46       86.67      4.06 o 
  -9   7  12        3.90        0.51      2.48 o 
  -8   7  12        2.44        6.03      2.89 o 
  -7   7  12        6.31        7.73      2.02 o 
  -6   7  12       19.64       20.23      1.97 o 
  -5   7  12        0.97        1.44      1.00 o 
  -4   7  12      171.16      171.22      6.28 o 
  -3   7  12       83.11       91.54      5.28 o 
  -2   7  12       63.60       70.06      1.50 o 
  -1   7  12      420.70      404.04      9.54 o 
   0   7  12        0.01        0.71      0.80 o 
   1   7  12       10.11        8.30      2.03 o 
   2   7  12        9.13        9.97      0.77 o 
   3   7  12       29.16       25.75      1.51 o 
   4   7  12       14.42        9.33      1.34 o 
   5   7  12       14.76        9.66      2.07 o 
   6   7  12       15.46       19.17      2.75 o 
  -8   8  12       10.60        7.08      2.50 o 
  -7   8  12        7.39        0.71      1.97 o 
  -6   8  12        3.42       -0.49      1.53 o 
  -5   8  12       32.41       30.64      1.55 o 
  -4   8  12       91.01       94.42      2.53 o 
  -3   8  12       38.14       41.55      1.69 o 
  -2   8  12      364.50      357.20     19.43 o 
  -1   8  12      126.53      116.56      3.13 o 
   0   8  12        9.25        6.88      1.56 o 
   1   8  12        7.50        5.20      1.10 o 
   2   8  12       10.39       10.23      2.32 o 
   3   8  12      121.91      137.53      7.57 o 
   4   8  12       50.50       43.57      1.94 o 
   5   8  12        0.00        0.51      2.80 o 
  -8   9  12        1.46        0.48      1.90 o 
  -7   9  12        1.15       -2.79      2.79 o 
  -6   9  12        0.59        1.19      1.60 o 
  -5   9  12       16.60       18.17      1.85 o 
  -4   9  12        9.99        6.83      0.97 o 
  -3   9  12      145.58      144.17      4.39 o 
  -2   9  12       11.41       10.86      0.84 o 
  -1   9  12       21.83       20.02      0.93 o 
   0   9  12       14.66       16.21      0.88 o 
   1   9  12        8.72        7.25      0.89 o 
   2   9  12        5.55        6.01      0.91 o 
   3   9  12        0.36        0.60      1.04 o 
   4   9  12        7.68        8.67      1.34 o 
   5   9  12        1.80        0.05      1.72 o 
  -8  10  12        1.36       -2.89      2.89 o 
  -7  10  12        5.05        5.32      2.19 o 
  -6  10  12        2.47        3.58      1.75 o 
  -5  10  12       10.46        8.36      1.83 o 
  -4  10  12        4.85        4.54      0.70 o 
  -3  10  12      159.81      156.45      6.12 o 
  -2  10  12      152.30      150.14      8.84 o 
  -1  10  12        2.69        2.24      0.87 o 
   0  10  12       72.67       72.08      3.79 o 
   1  10  12        4.25        1.67      1.13 o 
   2  10  12        9.42        9.18      1.42 o 
   3  10  12       57.25       60.18      2.16 o 
   4  10  12        1.00        2.59      1.21 o 
   5  10  12        4.33        4.23      2.02 o 
  -8  11  12        1.41        0.08      2.14 o 
  -7  11  12        0.15       -1.38      2.89 o 
  -6  11  12        5.42        6.79      1.83 o 
  -5  11  12        4.04        3.16      1.56 o 
  -4  11  12        4.04        6.67      1.00 o 
  -3  11  12       18.17       19.63      2.51 o 
  -2  11  12       21.10       20.17      0.93 o 
  -1  11  12        0.05       -0.57      0.57 o 
   0  11  12        5.80        7.65      0.73 o 
   1  11  12        4.36        4.78      1.09 o 
   2  11  12        9.44       13.65      1.63 o 
   3  11  12        0.17       -1.08      1.08 o 
   4  11  12        5.38        4.34      1.36 o 
   5  11  12        1.16        0.53      1.92 o 
  -7  12  12        9.03        8.83      2.94 o 
  -6  12  12       14.49       12.33      2.82 o 
  -5  12  12        3.83        9.04      1.73 o 
  -4  12  12        0.29       -0.87      0.87 o 
  -3  12  12        0.79       -0.71      1.85 o 
  -2  12  12        4.20        2.66      0.64 o 
  -1  12  12       15.03       16.26      2.73 o 
   0  12  12        6.36        6.00      1.08 o 
   1  12  12       56.61       54.28      3.18 o 
   2  12  12        3.02        3.00      1.04 o 
   3  12  12        0.04       -1.94      2.22 o 
   4  12  12       10.08       10.45      2.53 o 
  -7  13  12        0.92       -2.51      2.51 o 
  -6  13  12       37.68       47.86      2.99 o 
  -5  13  12       10.42       15.54      1.94 o 
  -4  13  12        5.66        5.40      1.18 o 
  -3  13  12        1.64        2.03      1.34 o 
  -2  13  12       21.43       23.17      1.79 o 
  -1  13  12        0.04        1.22      1.10 o 
   0  13  12        3.18        3.40      1.45 o 
   1  13  12        5.48        5.22      1.15 o 
   2  13  12       29.63       29.66      4.17 o 
   3  13  12        0.00       -0.53      1.37 o 
   4  13  12       10.47       10.52      1.58 o 
  -7  14  12        0.00       -2.06      2.06 o 
  -6  14  12        0.40       -1.44      1.82 o 
  -5  14  12       10.21        4.42      2.16 o 
  -4  14  12        6.42        9.03      3.46 o 
  -3  14  12      137.62      137.47      8.43 o 
  -2  14  12        2.00        1.54      1.19 o 
  -1  14  12        1.26        1.71      1.25 o 
   0  14  12        0.21       -0.93      0.93 o 
   1  14  12       11.81        8.76      3.12 o 
   2  14  12        0.66        1.21      2.04 o 
   3  14  12       19.12       18.22      1.68 o 
   4  14  12        1.82        2.22      1.35 o 
  -6  15  12        4.93        5.28      2.65 o 
  -5  15  12        0.02       -0.92      1.72 o 
  -4  15  12        0.12        0.74      1.11 o 
  -3  15  12        2.70        1.73      1.44 o 
  -2  15  12       15.71       14.91      1.85 o 
  -1  15  12        0.93        1.17      0.97 o 
   0  15  12        5.58        7.12      1.40 o 
   1  15  12        1.85        0.80      1.09 o 
   2  15  12        0.77        0.48      1.45 o 
   3  15  12        0.49       -1.31      1.31 o 
  -6  16  12        0.74        4.94      2.70 o 
  -5  16  12       14.60       11.85      2.09 o 
  -4  16  12       25.98       23.56      1.76 o 
  -3  16  12       30.23       24.64      2.62 o 
  -2  16  12       33.46       36.12      2.44 o 
  -1  16  12       11.79       11.82      1.79 o 
   0  16  12        9.86        5.69      2.56 o 
   1  16  12        9.91        9.24      5.00 o 
   2  16  12        1.83        0.22      1.44 o 
   3  16  12        4.12        2.95      1.58 o 
  -5  17  12        0.00        0.87      1.87 o 
  -4  17  12        6.37        9.51      1.42 o 
  -3  17  12        5.87       10.55      1.63 o 
  -2  17  12        0.11        1.51      3.32 o 
  -1  17  12        0.60       -0.73      1.28 o 
   0  17  12        1.38        1.55      1.19 o 
   1  17  12        2.22        3.01      1.40 o 
   2  17  12        6.99        7.28      1.49 o 
  -4  18  12        2.68        3.56      1.42 o 
  -3  18  12        1.63        0.43      1.13 o 
  -2  18  12        0.10        1.38      1.22 o 
  -1  18  12        0.88        0.73      1.34 o 
   0  18  12       36.23       39.19      2.51 o 
   1  18  12       20.51       24.67      1.82 o 
  -3  19  12       20.55       26.37      1.92 o 
  -2  19  12        0.25       -1.85      1.85 o 
  -1  19  12        4.62        7.23      1.49 o 
   0  19  12        0.30       -1.30      1.30 o 
  -9   0  13       20.66       30.42      2.97 o 
  -7   0  13       81.28       90.41      3.46 o 
  -5   0  13       49.31       46.42      1.73 o 
  -3   0  13       98.02       91.36      5.64 o 
  -1   0  13       19.03       15.43      1.39 o 
   1   0  13       18.03       11.22      0.88 o 
   3   0  13       40.33       47.47      4.03 o 
   5   0  13       22.08       27.36      2.63 o 
  -9   1  13        3.23        5.04      1.79 o 
  -8   1  13        2.08        4.24      2.54 o 
  -7   1  13       11.07       11.46      1.49 o 
  -6   1  13      120.64      128.14      2.60 o 
  -5   1  13        7.36        8.46      0.81 o 
  -4   1  13       13.21       17.78      0.90 o 
  -3   1  13       34.62       36.68      0.95 o 
  -2   1  13        0.05        0.65      0.38 o 
  -1   1  13       25.61       29.41      0.72 o 
   0   1  13       97.96       98.22      1.61 o 
   1   1  13       27.44       22.71      0.70 o 
   2   1  13        0.00        0.02      0.43 o 
   3   1  13        9.03       10.82      0.90 o 
   4   1  13        2.93        0.20      0.81 o 
   5   1  13        0.14        0.60      1.20 o 
   6   1  13        2.72        3.37      1.39 o 
  -9   2  13       16.16       12.31      2.53 o 
  -8   2  13        3.14        0.65      1.94 o 
  -7   2  13       12.35       14.08      2.16 o 
  -6   2  13       15.93       11.21      1.92 o 
  -5   2  13       13.01       11.80      1.22 o 
  -4   2  13       23.42       22.37      1.32 o 
  -3   2  13        8.62        6.39      1.62 o 
  -2   2  13       15.13       11.35      0.76 o 
  -1   2  13      118.43      119.11      6.08 o 
   0   2  13      627.81      661.07     17.77 o 
   1   2  13        3.92        4.45      0.68 o 
   2   2  13      113.42      115.80      2.56 o 
   3   2  13       41.74       44.61      1.74 o 
   4   2  13       40.44       51.29      2.92 o 
   5   2  13        6.97        4.67      1.92 o 
   6   2  13        1.47        0.25      2.02 o 
  -9   3  13        0.06        1.17      1.92 o 
  -8   3  13        3.57        5.74      2.07 o 
  -7   3  13        0.18       -1.63      1.63 o 
  -6   3  13       11.96       11.36      1.85 o 
  -5   3  13      224.04      211.94      4.89 o 
  -4   3  13       14.88       17.90      1.27 o 
  -3   3  13        1.62        1.80      0.87 o 
  -2   3  13       11.44       11.56      0.78 o 
  -1   3  13        8.58        8.41      0.76 o 
   0   3  13      126.82      133.89      9.99 o 
   1   3  13        2.05        0.87      0.64 o 
   2   3  13        0.02       -0.58      0.65 o 
   3   3  13        1.19        0.06      1.37 o 
   4   3  13        0.05        2.35      1.07 o 
   5   3  13       16.28       17.29      2.60 o 
   6   3  13        9.28        8.88      2.45 o 
  -9   4  13        0.10        0.08      3.16 o 
  -8   4  13        8.02       -0.24      2.31 o 
  -7   4  13        2.79       -0.34      1.82 o 
  -6   4  13       20.40       13.40      1.85 o 
  -5   4  13      101.21      102.09      3.58 o 
  -4   4  13       47.54       54.79      1.80 o 
  -3   4  13       17.48       17.60      1.18 o 
  -2   4  13       11.60       13.67      0.82 o 
  -1   4  13       48.95       50.24      3.25 o 
   0   4  13        2.15        1.87      1.00 o 
   1   4  13        1.71        1.23      0.99 o 
   2   4  13        8.20        5.31      0.94 o 
   3   4  13       16.00       13.15      1.16 o 
   4   4  13        0.48       -0.06      1.03 o 
   5   4  13        5.44        8.53      1.94 o 
  -9   5  13        9.39        8.49      3.07 o 
  -8   5  13       31.00       38.43      3.04 o 
  -7   5  13        7.59        8.20      2.00 o 
  -6   5  13       26.52       20.50      2.21 o 
  -5   5  13       45.64       46.86      1.75 o 
  -4   5  13       95.30       93.40      2.88 o 
  -3   5  13        0.03        0.97      0.57 o 
  -2   5  13       11.03       10.33      0.78 o 
  -1   5  13       25.85       23.98      1.64 o 
   0   5  13      104.29      102.33      5.38 o 
   1   5  13       96.17      106.90      3.01 o 
   2   5  13        0.66        0.49      0.58 o 
   3   5  13       33.19       32.62      4.94 o 
   4   5  13       13.28       11.79      1.39 o 
   5   5  13        9.45       11.11      2.04 o 
  -8   6  13        0.04       -1.73      1.90 o 
  -7   6  13        0.10        1.05      1.70 o 
  -6   6  13       15.49       12.47      1.89 o 
  -5   6  13        3.48        1.61      0.99 o 
  -4   6  13      200.40      213.56      7.63 o 
  -3   6  13       82.29       87.06      2.49 o 
  -2   6  13       30.67       26.66      1.03 o 
  -1   6  13        8.35       11.21      1.04 o 
   0   6  13      168.35      178.57      3.33 o 
   1   6  13        2.96        1.73      0.88 o 
   2   6  13        1.01        0.74      0.66 o 
   3   6  13       23.85       20.30      1.59 o 
   4   6  13        1.67        2.65      1.25 o 
   5   6  13        2.10        0.97      1.77 o 
  -8   7  13        1.57       -0.83      2.60 o 
  -7   7  13       11.88       14.28      2.29 o 
  -6   7  13        1.07        0.39      1.58 o 
  -5   7  13       10.04        8.51      1.05 o 
  -4   7  13        1.56        0.92      0.67 o 
  -3   7  13       56.61       53.27      1.28 o 
  -2   7  13        3.79        4.07      0.68 o 
  -1   7  13       20.92       16.29      0.91 o 
   0   7  13      117.98      124.19      4.03 o 
   1   7  13        0.49        0.43      0.59 o 
   2   7  13        8.63       12.56      1.38 o 
   3   7  13       17.83       16.55      1.88 o 
   4   7  13        4.24        3.21      1.22 o 
   5   7  13        6.96        7.88      2.09 o 
  -8   8  13        8.86        5.94      2.28 o 
  -7   8  13        9.02        8.05      2.17 o 
  -6   8  13       11.94       13.03      1.99 o 
  -5   8  13        2.04        2.11      1.41 o 
  -4   8  13       92.58      102.70      2.56 o 
  -3   8  13       23.86       22.79      1.00 o 
  -2   8  13      112.91      113.93      4.02 o 
  -1   8  13      105.18       98.24      7.05 o 
   0   8  13       70.41       73.34      4.14 o 
   1   8  13        1.06        0.75      0.60 o 
   2   8  13        0.98        1.43      0.95 o 
   3   8  13        8.12        6.96      1.53 o 
   4   8  13        1.64        0.71      1.31 o 
   5   8  13        0.51        1.36      2.17 o 
  -8   9  13       12.13       12.50      2.65 o 
  -7   9  13       20.33       24.39      2.58 o 
  -6   9  13       18.12       17.00      2.00 o 
  -5   9  13        1.30        1.24      1.46 o 
  -4   9  13       25.10       25.27      0.95 o 
  -3   9  13      178.88      165.77      6.15 o 
  -2   9  13        1.13        1.62      0.67 o 
  -1   9  13        7.39        7.10      0.76 o 
   0   9  13       12.80       11.57      0.79 o 
   1   9  13       38.18       34.92      2.95 o 
   2   9  13        3.11        2.01      1.30 o 
   3   9  13        0.62        1.07      1.12 o 
   4   9  13        1.45        0.57      2.11 o 
   5   9  13       44.27       45.98      3.24 o 
  -8  10  13        8.02        1.46      2.51 o 
  -7  10  13       31.77       35.77      2.99 o 
  -6  10  13       10.68       18.80      2.26 o 
  -5  10  13        2.80        3.94      1.61 o 
  -4  10  13       10.19        9.69      1.31 o 
  -3  10  13       53.54       55.27      1.30 o 
  -2  10  13        5.83        4.35      0.93 o 
  -1  10  13        0.67       -0.76      0.76 o 
   0  10  13        4.15        3.28      0.64 o 
   1  10  13        5.91        7.83      2.10 o 
   2  10  13        0.22        0.20      2.19 o 
   3  10  13        9.54        7.35      3.82 o 
   4  10  13        2.04        2.85      1.30 o 
  -7  11  13        1.47        1.12      2.16 o 
  -6  11  13        0.41       -0.97      1.87 o 
  -5  11  13       11.01       14.54      2.16 o 
  -4  11  13        0.00        1.83      1.09 o 
  -3  11  13       36.87       35.17      1.54 o 
  -2  11  13       10.02       10.38      1.30 o 
  -1  11  13        9.47        8.48      1.36 o 
   0  11  13        1.26        0.62      1.55 o 
   1  11  13       17.05       14.83      2.94 o 
   2  11  13       43.63       54.01      2.06 o 
   3  11  13       22.25       28.55      4.77 o 
   4  11  13        1.61        1.94      1.62 o 
  -7  12  13       44.84       49.10      3.62 o 
  -6  12  13       24.94       33.99      2.99 o 
  -5  12  13       22.19       26.44      2.46 o 
  -4  12  13        0.04        1.69      1.15 o 
  -3  12  13        3.35        3.31      1.06 o 
  -2  12  13       27.45       21.70      1.43 o 
  -1  12  13        7.77        5.52      2.00 o 
   0  12  13        0.24        0.02      1.02 o 
   1  12  13        2.62        2.64      1.25 o 
   2  12  13        0.48        0.86      1.13 o 
   3  12  13       11.56        7.10      1.64 o 
   4  12  13        6.83        8.93      2.20 o 
  -7  13  13       10.20       13.26      2.67 o 
  -6  13  13       60.04       74.48      3.62 o 
  -5  13  13        0.00        4.04      1.82 o 
  -4  13  13        1.25        0.06      1.20 o 
  -3  13  13        3.39        2.81      1.24 o 
  -2  13  13       16.13       19.01      1.42 o 
  -1  13  13       26.25       29.59      1.51 o 
   0  13  13        1.50        2.38      1.02 o 
   1  13  13        5.66        7.44      2.28 o 
   2  13  13        8.83        6.82      1.28 o 
   3  13  13       11.48       12.23      1.49 o 
  -6  14  13        0.05        1.44      1.83 o 
  -5  14  13        1.21        2.77      1.82 o 
  -4  14  13        9.45        8.86      1.37 o 
  -3  14  13        3.49        1.61      1.16 o 
  -2  14  13        5.59        5.15      1.16 o 
  -1  14  13        1.37        1.58      1.16 o 
   0  14  13        0.98        1.52      1.17 o 
   1  14  13        8.91        9.32      2.89 o 
   2  14  13       25.29       23.99      1.87 o 
   3  14  13        0.00       -0.13      1.14 o 
  -6  15  13       10.56       12.67      2.31 o 
  -5  15  13        2.96        5.57      1.94 o 
  -4  15  13       11.01        6.28      1.26 o 
  -3  15  13        2.69        2.40      1.48 o 
  -2  15  13       18.54       15.81      1.50 o 
  -1  15  13        0.85        1.89      1.08 o 
   0  15  13       28.07       30.03      4.74 o 
   1  15  13       18.67       10.91      2.83 o 
   2  15  13        2.15        4.27      2.00 o 
   3  15  13        4.50        7.21      1.51 o 
  -5  16  13        0.38        0.59      1.99 o 
  -4  16  13        7.25        5.98      3.29 o 
  -3  16  13        0.02        0.37      2.73 o 
  -2  16  13        0.31        0.07      1.06 o 
  -1  16  13        0.68        2.03      1.15 o 
   0  16  13        4.21        1.94      1.74 o 
   1  16  13        1.38        0.03      1.35 o 
   2  16  13       37.89       41.70      3.54 o 
  -4  17  13        0.82        1.92      1.71 o 
  -3  17  13        1.55        2.12      1.24 o 
  -2  17  13        0.04       -0.45      1.31 o 
  -1  17  13        8.39        8.65      1.68 o 
   0  17  13        0.01        1.28      1.41 o 
   1  17  13       35.18       40.64      3.58 o 
  -3  18  13        0.88       -0.52      1.50 o 
  -2  18  13        1.76        0.89      1.70 o 
  -1  18  13        0.00       -0.21      1.13 o 
   0  18  13        1.19        2.08      1.37 o 
  -8   0  14       31.48       33.65      2.94 o 
  -6   0  14      147.49      166.77      4.35 o 
  -4   0  14      119.53      129.01      3.91 o 
  -2   0  14        2.01        3.68      1.34 o 
   0   0  14       35.61       37.21      1.15 o 
   2   0  14       16.04       16.31      1.27 o 
   4   0  14        6.84        7.25      1.34 o 
  -9   1  14       21.32       24.40      3.42 o 
  -8   1  14       10.52       15.98      1.92 o 
  -7   1  14        0.69        1.71      1.19 o 
  -6   1  14        7.79        5.27      1.46 o 
  -5   1  14       71.50       70.02      1.65 o 
  -4   1  14       38.53       34.37      2.26 o 
  -3   1  14       28.24       25.71      0.68 o 
  -2   1  14       89.51       96.54      3.29 o 
  -1   1  14        5.17        6.05      0.86 o 
   0   1  14      143.87      141.46      2.16 o 
   1   1  14        3.13        1.85      0.43 o 
   2   1  14        1.71        2.32      0.66 o 
   3   1  14       25.08       22.51      1.33 o 
   4   1  14       30.52       32.55      3.09 o 
   5   1  14        4.59        3.80      1.56 o 
  -8   2  14        4.11        4.35      2.22 o 
  -7   2  14        3.47        1.63      1.95 o 
  -6   2  14        0.91        2.72      1.65 o 
  -5   2  14       13.71       15.46      1.29 o 
  -4   2  14       54.47       53.24      1.83 o 
  -3   2  14        0.15       -0.29      0.58 o 
  -2   2  14       13.20       10.52      0.78 o 
  -1   2  14       57.25       52.92      2.61 o 
   0   2  14      146.85      156.71      7.06 o 
   1   2  14        6.08        7.07      1.39 o 
   2   2  14        0.90        0.86      0.87 o 
   3   2  14        7.66       10.00      1.26 o 
   4   2  14        3.17        0.23      1.29 o 
   5   2  14       14.23       19.84      2.33 o 
  -8   3  14        0.81        4.86      2.11 o 
  -7   3  14        1.06       -1.14      1.72 o 
  -6   3  14       12.93       11.60      1.99 o 
  -5   3  14       42.64       43.63      1.65 o 
  -4   3  14        7.22        5.69      1.05 o 
  -3   3  14       27.48       25.13      0.98 o 
  -2   3  14       40.67       40.93      1.15 o 
  -1   3  14      139.89      146.20      8.20 o 
   0   3  14        0.00        1.19      0.68 o 
   1   3  14        0.00        0.64      0.59 o 
   2   3  14        0.68       -0.80      0.86 o 
   3   3  14       10.33        9.81      1.28 o 
   4   3  14        7.40        7.63      2.62 o 
   5   3  14        1.61        1.31      2.12 o 
  -8   4  14       54.46       62.04      3.77 o 
  -7   4  14        2.95        1.39      2.22 o 
  -6   4  14       23.41       26.02      2.31 o 
  -5   4  14       34.26       33.44      2.29 o 
  -4   4  14      114.20      118.99      3.72 o 
  -3   4  14        4.05        2.76      0.68 o 
  -2   4  14       89.43       93.18      2.62 o 
  -1   4  14      145.45      150.82      3.21 o 
   0   4  14       26.50       24.18      3.20 o 
   1   4  14       26.49       27.79      1.01 o 
   2   4  14        0.10        0.22      1.05 o 
   3   4  14        4.37        4.12      1.22 o 
   4   4  14        0.52        0.60      1.09 o 
   5   4  14        5.64        7.71      2.02 o 
  -8   5  14        1.26       -1.73      2.07 o 
  -7   5  14       21.04       19.11      2.29 o 
  -6   5  14        0.92        1.36      1.51 o 
  -5   5  14        1.25        0.42      1.41 o 
  -4   5  14       24.12       23.34      1.52 o 
  -3   5  14       17.08       15.57      0.85 o 
  -2   5  14       86.69       83.29      4.56 o 
  -1   5  14      151.43      149.54      3.96 o 
   0   5  14        0.91        1.50      0.64 o 
   1   5  14        0.40        0.54      0.61 o 
   2   5  14       36.79       42.26      1.78 o 
   3   5  14       10.52        6.20      1.37 o 
   4   5  14        1.36        0.08      1.24 o 
   5   5  14        0.17        2.34      1.80 o 
  -8   6  14        2.89       -0.73      2.19 o 
  -7   6  14        1.32       -0.22      2.00 o 
  -6   6  14        2.65       -1.73      1.73 o 
  -5   6  14        4.92        2.89      2.00 o 
  -4   6  14       26.55       24.80      1.86 o 
  -3   6  14       11.44       11.21      0.87 o 
  -2   6  14       26.37       23.14      1.66 o 
  -1   6  14      126.90      131.91      2.81 o 
   0   6  14       11.59        7.38      1.20 o 
   1   6  14       55.95       51.33      1.81 o 
   2   6  14       29.27       27.63      4.20 o 
   3   6  14       12.72       15.10      1.63 o 
   4   6  14        4.19        3.68      1.15 o 
   5   6  14        7.13        5.03      2.07 o 
  -8   7  14        1.90        6.08      2.22 o 
  -7   7  14        0.45       -0.15      2.77 o 
  -6   7  14        0.01       -1.46      1.49 o 
  -5   7  14       11.17       14.50      1.85 o 
  -4   7  14       40.02       34.75      1.60 o 
  -3   7  14      104.32      104.35      2.41 o 
  -2   7  14      232.54      227.98      7.65 o 
  -1   7  14       60.36       61.60      2.96 o 
   0   7  14        2.93        4.14      0.66 o 
   1   7  14        0.08        0.80      2.26 o 
   2   7  14        9.74        8.79      1.30 o 
   3   7  14        6.90        7.28      1.36 o 
   4   7  14        5.54        2.17      2.14 o 
  -8   8  14        0.27       -0.68      2.07 o 
  -7   8  14        2.34        1.02      2.07 o 
  -6   8  14        0.20       -1.15      1.61 o 
  -5   8  14       21.74       19.40      2.11 o 
  -4   8  14       20.54       19.45      2.55 o 
  -3   8  14       32.51       33.51      1.07 o 
  -2   8  14      119.25      124.50      5.56 o 
  -1   8  14        0.20        0.50      0.93 o 
   0   8  14       47.01       48.36      2.29 o 
   1   8  14        2.83        4.15      2.88 o 
   2   8  14       10.79       12.22      1.29 o 
   3   8  14        2.00        1.59      1.18 o 
   4   8  14        6.13        4.85      1.82 o 
  -8   9  14        0.75        1.14      2.17 o 
  -7   9  14       21.30       24.05      2.73 o 
  -6   9  14        1.64        2.14      1.97 o 
  -5   9  14        0.01        0.19      1.78 o 
  -4   9  14        3.39        7.14      1.46 o 
  -3   9  14        0.00       -0.96      0.96 o 
  -2   9  14       37.57       41.41      2.78 o 
  -1   9  14       45.02       42.58      1.72 o 
   0   9  14        0.45        2.86      1.20 o 
   1   9  14        4.79        3.86      1.69 o 
   2   9  14        2.20        0.05      1.14 o 
   3   9  14        0.05       -0.47      1.12 o 
   4   9  14        3.45        3.97      1.35 o 
  -7  10  14       34.08       34.38      3.26 o 
  -6  10  14        0.01       -0.48      2.84 o 
  -5  10  14        2.83        2.22      1.65 o 
  -4  10  14        3.94        4.55      1.46 o 
  -3  10  14       29.55       26.22      1.58 o 
  -2  10  14       26.88       29.72      2.00 o 
  -1  10  14        4.48        4.28      1.10 o 
   0  10  14        5.62        5.47      2.29 o 
   1  10  14        0.22        3.00      1.11 o 
   2  10  14       20.18       13.77      1.56 o 
   3  10  14        4.88        1.03      1.43 o 
   4  10  14        6.49        1.30      1.65 o 
  -7  11  14        4.18        5.69      2.51 o 
  -6  11  14        1.71        2.09      1.77 o 
  -5  11  14        6.74       10.19      1.87 o 
  -4  11  14       11.81       12.49      3.68 o 
  -3  11  14       48.01       46.40      3.10 o 
  -2  11  14        2.86        2.12      1.01 o 
  -1  11  14        9.06        9.44      1.19 o 
   0  11  14       24.49       26.46      1.59 o 
   1  11  14       18.30       18.22      5.04 o 
   2  11  14       19.29       23.80      1.72 o 
   3  11  14        0.13        3.05      1.28 o 
  -7  12  14        6.30        7.05      2.43 o 
  -6  12  14        1.54        2.04      2.21 o 
  -5  12  14        0.27       -1.97      1.97 o 
  -4  12  14        3.78        1.59      1.12 o 
  -3  12  14       12.55        8.99      2.86 o 
  -2  12  14        1.98        2.47      1.25 o 
  -1  12  14        3.06        1.66      2.25 o 
   0  12  14       13.68       13.81      1.47 o 
   1  12  14        0.84       -0.88      1.03 o 
   2  12  14        5.20        1.71      2.30 o 
   3  12  14        0.01        0.93      1.38 o 
  -6  13  14        0.02        0.56      2.31 o 
  -5  13  14       29.91       34.55      2.70 o 
  -4  13  14        0.16        2.09      1.45 o 
  -3  13  14        6.82        6.65      1.19 o 
  -2  13  14        7.86       11.13      3.86 o 
  -1  13  14        2.15        2.14      1.04 o 
   0  13  14        3.42        2.91      1.15 o 
   1  13  14       16.57       15.88      2.12 o 
   2  13  14       11.08       14.67      2.45 o 
   3  13  14        9.13       11.50      2.86 o 
  -6  14  14        1.41       -0.58      2.38 o 
  -5  14  14        0.32        2.97      2.02 o 
  -4  14  14        0.03       -0.94      1.14 o 
  -3  14  14       22.30       18.20      2.28 o 
  -2  14  14        4.57        3.64      1.97 o 
  -1  14  14        0.19        0.16      1.56 o 
   0  14  14        1.33        2.63      1.94 o 
   1  14  14       38.24       40.69      5.10 o 
   2  14  14        0.27        0.56      1.13 o 
  -5  15  14        3.17        8.00      2.67 o 
  -4  15  14        0.51        1.93      1.17 o 
  -3  15  14       16.11       14.35      1.56 o 
  -2  15  14        8.48       17.39      2.71 o 
  -1  15  14        0.91        0.36      2.92 o 
   0  15  14        3.14        2.83      1.25 o 
   1  15  14        0.00        1.06      1.29 o 
   2  15  14        1.99        3.02      2.80 o 
  -4  16  14        3.21        1.32      1.29 o 
  -3  16  14        0.09        0.27      1.20 o 
  -2  16  14       17.57       20.51      5.21 o 
  -1  16  14        0.04       -0.05      2.89 o 
   0  16  14        9.13        9.58      1.43 o 
   1  16  14       21.72       22.61      1.77 o 
  -3  17  14       11.38       18.85      2.11 o 
  -2  17  14       10.49       13.35      4.21 o 
  -1  17  14        0.01        0.37      2.39 o 
   0  17  14        1.19        2.20      1.25 o 
  -7   0  15       27.65       16.76      2.45 o 
  -5   0  15        0.15       -0.15      1.24 o 
  -3   0  15       19.41       15.50      3.21 o 
  -1   0  15      108.34      116.60      2.73 o 
   1   0  15       15.95       11.51      3.71 o 
   3   0  15       10.57        9.57      1.27 o 
  -8   1  15        3.81        1.94      2.92 o 
  -7   1  15        7.67        5.74      1.40 o 
  -6   1  15       14.94       12.96      1.53 o 
  -5   1  15        0.03        0.78      1.53 o 
  -4   1  15        0.50        0.03      0.92 o 
  -3   1  15        0.01        0.28      0.42 o 
  -2   1  15        4.37        4.70      0.54 o 
  -1   1  15       51.40       50.50      0.89 o 
   0   1  15        9.57        8.73      0.84 o 
   1   1  15        5.43        3.68      0.76 o 
   2   1  15        6.55        7.94      0.86 o 
   3   1  15       24.40       23.40      1.72 o 
   4   1  15        4.84        6.23      1.04 o 
  -8   2  15       23.71       23.40      3.13 o 
  -7   2  15        8.04        7.59      2.11 o 
  -6   2  15        0.00        0.37      2.36 o 
  -5   2  15        1.63       -0.22      1.51 o 
  -4   2  15       63.38       64.18      2.80 o 
  -3   2  15        9.89        8.05      2.14 o 
  -2   2  15       66.56       63.62      2.04 o 
  -1   2  15       36.58       35.70      2.45 o 
   0   2  15       60.23       71.21      2.62 o 
   1   2  15        0.69        0.41      0.95 o 
   2   2  15        5.79        7.24      1.18 o 
   3   2  15       15.37       18.40      1.52 o 
   4   2  15       13.78       22.32      2.96 o 
  -8   3  15        0.05        1.27      2.12 o 
  -7   3  15        1.94        1.48      1.95 o 
  -6   3  15        0.34        1.63      1.46 o 
  -5   3  15       59.95       50.41      3.45 o 
  -4   3  15       75.23       81.47      2.99 o 
  -3   3  15        1.23        0.63      0.65 o 
  -2   3  15       47.65       44.76      1.22 o 
  -1   3  15        1.51        0.64      0.71 o 
   0   3  15        7.39        4.93      0.74 o 
   1   3  15        0.06        0.64      0.87 o 
   2   3  15        4.53        5.05      1.11 o 
   3   3  15        0.92       -0.45      1.21 o 
   4   3  15        1.46        1.22      1.31 o 
  -8   4  15        3.77       -0.17      2.45 o 
  -7   4  15        4.64        1.58      1.99 o 
  -6   4  15       44.54       41.20      2.67 o 
  -5   4  15       14.93       18.36      1.99 o 
  -4   4  15       33.50       33.12      2.45 o 
  -3   4  15       17.80       14.36      1.75 o 
  -2   4  15       21.45       16.76      0.91 o 
  -1   4  15       13.21       13.73      2.99 o 
   0   4  15        1.24        1.96      0.79 o 
   1   4  15       31.40       33.29      1.63 o 
   2   4  15        0.20        0.82      0.99 o 
   3   4  15        2.49        3.16      1.29 o 
   4   4  15        0.59       -0.17      1.57 o 
  -8   5  15        4.67        2.51      2.24 o 
  -7   5  15       48.52       61.57      3.18 o 
  -6   5  15       30.03       34.56      2.67 o 
  -5   5  15        6.35        5.94      1.61 o 
  -4   5  15       22.69       25.40      1.51 o 
  -3   5  15       14.33       12.83      0.81 o 
  -2   5  15        0.00        0.88      0.75 o 
  -1   5  15      312.90      316.64     19.20 o 
   0   5  15       22.26       21.43      1.39 o 
   1   5  15       29.88       34.36      1.66 o 
   2   5  15        0.36       -0.12      1.39 o 
   3   5  15        0.65        1.33      1.09 o 
   4   5  15        0.04       -1.40      1.40 o 
  -8   6  15       30.21       25.90      3.28 o 
  -7   6  15        9.25        6.17      2.48 o 
  -6   6  15       21.29       15.30      2.24 o 
  -5   6  15       18.30       21.15      2.21 o 
  -4   6  15       27.17       24.85      1.48 o 
  -3   6  15        3.91        5.17      2.62 o 
  -2   6  15        3.61        4.54      0.68 o 
  -1   6  15        1.58        2.69      1.22 o 
   0   6  15        4.93        4.08      1.12 o 
   1   6  15        0.77        0.20      1.17 o 
   2   6  15        0.09        0.61      1.19 o 
   3   6  15       13.33       15.75      2.84 o 
   4   6  15       13.89       10.89      1.52 o 
  -8   7  15        4.81        5.60      2.38 o 
  -7   7  15        3.71        4.84      2.29 o 
  -6   7  15       14.43       20.02      2.22 o 
  -5   7  15       12.17       14.90      1.87 o 
  -4   7  15       33.97       30.63      1.67 o 
  -3   7  15        6.69        5.90      1.06 o 
  -2   7  15       13.62       14.24      1.27 o 
  -1   7  15        0.02        0.69      1.09 o 
   0   7  15        2.10        0.06      1.01 o 
   1   7  15       20.66       20.70      4.78 o 
   2   7  15        0.36        0.89      1.01 o 
   3   7  15        1.50       -0.11      1.31 o 
   4   7  15        8.81        8.32      2.61 o 
  -7   8  15        1.22       -2.06      2.06 o 
  -6   8  15        3.52        1.14      2.36 o 
  -5   8  15        1.10        3.97      1.63 o 
  -4   8  15        0.00        0.57      1.06 o 
  -3   8  15       81.58       77.08      2.24 o 
  -2   8  15       44.78       40.48      1.80 o 
  -1   8  15       37.36       33.34      2.39 o 
   0   8  15       12.81       13.55      1.31 o 
   1   8  15       35.40       38.80      6.17 o 
   2   8  15        7.21        7.97      4.45 o 
   3   8  15        0.25        0.54      1.10 o 
   4   8  15        7.16        4.42      1.57 o 
  -7   9  15        7.11        8.61      2.55 o 
  -6   9  15        0.00        1.26      1.70 o 
  -5   9  15        4.38        5.03      1.95 o 
  -4   9  15       44.95       52.96      1.95 o 
  -3   9  15        0.00        2.24      1.05 o 
  -2   9  15        0.03       -0.38      1.05 o 
  -1   9  15        3.00        4.53      1.83 o 
   0   9  15       14.88       19.72      1.57 o 
   1   9  15        4.80        6.49      1.50 o 
   2   9  15        0.32        1.05      1.06 o 
   3   9  15        0.85        0.02      1.14 o 
  -7  10  15        1.27       -0.02      2.36 o 
  -6  10  15        2.73        1.70      1.97 o 
  -5  10  15        0.00        1.49      1.68 o 
  -4  10  15        0.95        1.05      1.02 o 
  -3  10  15        5.50        4.40      2.41 o 
  -2  10  15        3.11        2.09      1.11 o 
  -1  10  15       10.87        6.76      2.77 o 
   0  10  15        2.85        1.62      1.02 o 
   1  10  15       10.05        8.59      1.60 o 
   2  10  15        0.85       -1.09      1.30 o 
   3  10  15        0.01        1.58      1.15 o 
  -6  11  15        8.42        8.37      2.02 o 
  -5  11  15       13.09       19.55      3.11 o 
  -4  11  15        8.25        9.33      2.63 o 
  -3  11  15        0.44       -0.60      3.52 o 
  -2  11  15       32.02       36.81      1.90 o 
  -1  11  15       34.11       39.73      1.81 o 
   0  11  15       12.36       11.45      1.33 o 
   1  11  15        5.75        4.43      1.77 o 
   2  11  15        0.00        1.78      1.16 o 
   3  11  15        0.05        0.30      1.45 o 
  -6  12  15       12.32       12.26      2.56 o 
  -5  12  15        0.26        1.68      1.73 o 
  -4  12  15        0.98        2.09      1.09 o 
  -3  12  15        0.42       -0.63      1.75 o 
  -2  12  15        0.27        0.66      1.03 o 
  -1  12  15        0.96        0.81      1.11 o 
   0  12  15        0.43       -0.31      1.17 o 
   1  12  15        0.17        0.94      1.30 o 
   2  12  15       10.31        7.76      1.48 o 
  -6  13  15        1.98       -0.65      2.02 o 
  -5  13  15        1.11        0.87      1.63 o 
  -4  13  15        0.93        1.61      1.27 o 
  -3  13  15        8.48        9.66      1.52 o 
  -2  13  15        6.97        8.82      1.46 o 
  -1  13  15       16.94       23.30      1.68 o 
   0  13  15       13.21       11.72      1.71 o 
   1  13  15        1.89        1.88      1.93 o 
   2  13  15        7.40        9.90      1.46 o 
  -5  14  15        1.12        1.89      2.07 o 
  -4  14  15        1.56       -0.31      1.26 o 
  -3  14  15        7.83        8.56      5.37 o 
  -2  14  15        1.54        0.94      2.51 o 
  -1  14  15        0.67       -0.52      2.32 o 
   0  14  15        0.01        1.96      1.41 o 
   1  14  15        7.60        8.00      2.28 o 
  -4  15  15        1.25       -0.56      1.33 o 
  -3  15  15        2.95        4.46      1.51 o 
  -2  15  15        0.79        0.22      1.34 o 
  -1  15  15        0.24        0.46      1.69 o 
   0  15  15        2.03        2.77      2.04 o 
  -3  16  15        6.49        5.84      1.66 o 
  -2  16  15        3.40        4.01      1.39 o 
  -1  16  15        5.29        3.27      2.96 o 
  -8   0  16        1.05        3.50      2.46 o 
  -6   0  16       49.80       47.61      3.21 o 
  -4   0  16        4.98        3.77      1.73 o 
  -2   0  16       43.49       42.98      1.71 o 
   0   0  16       51.84       54.43      1.90 o 
   2   0  16        3.65        4.69      1.25 o 
   4   0  16        8.23       11.43      1.87 o 
  -8   1  16       11.47        8.63      1.86 o 
  -7   1  16       19.01       18.38      1.83 o 
  -6   1  16        0.11       -1.12      1.52 o 
  -5   1  16        0.09        0.60      1.07 o 
  -4   1  16       18.40       17.42      1.45 o 
  -3   1  16       88.49       84.44      2.45 o 
  -2   1  16        1.38        1.17      0.65 o 
  -1   1  16       15.08       11.66      0.86 o 
   0   1  16        1.10       -0.07      0.70 o 
   1   1  16        4.71        5.92      0.83 o 
   2   1  16        3.05        2.07      1.12 o 
   3   1  16        6.17        3.20      1.85 o 
   4   1  16       24.61       21.24      1.85 o 
  -8   2  16        5.53        5.88      2.62 o 
  -7   2  16       19.55       15.06      2.82 o 
  -6   2  16       30.88       29.72      2.85 o 
  -5   2  16        6.39        5.47      1.77 o 
  -4   2  16        0.05        1.29      1.80 o 
  -3   2  16        3.24        3.98      1.26 o 
  -2   2  16        4.34        3.76      1.13 o 
  -1   2  16       15.63        9.98      2.45 o 
   0   2  16       18.98       15.14      2.19 o 
   1   2  16        0.00        1.50      2.34 o 
   2   2  16        5.13        5.86      1.16 o 
   3   2  16       16.10       19.30      1.58 o 
   4   2  16        0.00       -1.16      1.25 o 
  -8   3  16       47.03       44.79      3.63 o 
  -7   3  16       12.63       12.86      2.29 o 
  -6   3  16       10.34       12.33      2.67 o 
  -5   3  16       28.71       30.44      2.58 o 
  -4   3  16        0.62        3.31      1.60 o 
  -3   3  16       69.32       70.13      2.07 o 
  -2   3  16       19.96       19.33      1.86 o 
  -1   3  16       18.35       14.90      1.33 o 
   0   3  16        1.08        3.79      1.03 o 
   1   3  16        0.00       -0.92      1.44 o 
   2   3  16        1.65        1.07      1.37 o 
   3   3  16        7.08        8.57      1.45 o 
   4   3  16        0.19       -0.85      1.31 o 
  -7   4  16        3.69        5.37      2.07 o 
  -6   4  16        5.00        2.99      1.97 o 
  -5   4  16        5.87        1.53      1.75 o 
  -4   4  16       17.49       13.72      2.16 o 
  -3   4  16       12.94       10.31      1.89 o 
  -2   4  16        3.70        1.66      1.03 o 
  -1   4  16        5.97        4.38      1.56 o 
   0   4  16      136.58      146.45      2.92 o 
   1   4  16        1.13        1.66      2.11 o 
   2   4  16        3.96        5.80      1.31 o 
   3   4  16        4.45        4.24      1.49 o 
   4   4  16       10.76        9.74      2.20 o 
  -7   5  16       13.56       20.23      2.51 o 
  -6   5  16        4.85        3.74      1.94 o 
  -5   5  16        8.35        8.36      2.31 o 
  -4   5  16       14.01       13.79      1.46 o 
  -3   5  16       12.38        8.45      1.23 o 
  -2   5  16        3.52        1.93      0.99 o 
  -1   5  16       53.27       54.96      1.96 o 
   0   5  16        0.28        2.58      1.95 o 
   1   5  16        2.31        2.45      1.47 o 
   2   5  16        5.17        6.62      1.24 o 
   3   5  16       10.55       11.98      1.55 o 
  -7   6  16        0.70        4.40      2.45 o 
  -6   6  16        1.86        1.97      1.77 o 
  -5   6  16        9.08        9.65      2.36 o 
  -4   6  16       10.46        8.91      4.57 o 
  -3   6  16       25.00       28.96      3.32 o 
  -2   6  16       47.35       46.97      1.85 o 
  -1   6  16        0.95        0.90      0.96 o 
   0   6  16       31.70       29.73      1.77 o 
   1   6  16        3.51        4.89      1.89 o 
   2   6  16        3.34        0.57      1.38 o 
   3   6  16        4.13        6.42      1.54 o 
  -7   7  16        9.79       17.05      2.58 o 
  -6   7  16        0.15        0.12      1.66 o 
  -5   7  16        1.32        2.07      1.75 o 
  -4   7  16        7.43        4.98      1.23 o 
  -3   7  16        1.47        0.96      1.04 o 
  -2   7  16       62.29       54.42      1.97 o 
  -1   7  16        7.58       11.34      1.43 o 
   0   7  16        4.31        6.00      1.22 o 
   1   7  16        5.39        5.48      1.19 o 
   2   7  16       13.08       14.81      1.59 o 
   3   7  16        0.31       -1.48      1.48 o 
  -7   8  16        6.81       10.22      2.48 o 
  -6   8  16        0.54        0.88      2.39 o 
  -5   8  16        0.66       -0.53      1.56 o 
  -4   8  16        0.34        0.95      1.14 o 
  -3   8  16       69.09       72.35      2.30 o 
  -2   8  16       33.33       27.53      1.78 o 
  -1   8  16       55.38       58.79      6.57 o 
   0   8  16        5.07        6.02      1.22 o 
   1   8  16        0.28        0.65      1.12 o 
   2   8  16        0.91        0.32      1.16 o 
   3   8  16       28.99       30.73      7.21 o 
  -6   9  16        2.77        1.75      1.90 o 
  -5   9  16        0.15        0.66      1.87 o 
  -4   9  16        1.82        3.58      1.19 o 
  -3   9  16        3.48        1.46      1.48 o 
  -2   9  16       52.91       50.81      2.79 o 
  -1   9  16        0.21        0.50      2.27 o 
   0   9  16        1.67        1.65      1.03 o 
   1   9  16        1.57        1.23      1.37 o 
   2   9  16       17.67       20.87      1.82 o 
   3   9  16        4.04        9.57      2.07 o 
  -6  10  16       11.73        8.56      2.45 o 
  -5  10  16       21.64       25.19      2.51 o 
  -4  10  16        2.59        3.92      1.18 o 
  -3  10  16        1.69        2.69      1.47 o 
  -2  10  16        0.85       -0.83      1.20 o 
  -1  10  16        7.18        0.75      1.94 o 
   0  10  16        0.02        1.16      1.25 o 
   1  10  16        3.46        1.89      1.19 o 
   2  10  16        0.02       -1.37      1.38 o 
  -6  11  16        4.68        6.22      2.50 o 
  -5  11  16       15.61       19.77      2.48 o 
  -4  11  16        4.38        1.93      1.19 o 
  -3  11  16        5.44        6.00      1.27 o 
  -2  11  16        0.89        1.59      1.18 o 
  -1  11  16       12.26       15.05      2.75 o 
   0  11  16        8.20        8.98      1.34 o 
   1  11  16        0.00        1.75      1.97 o 
   2  11  16        0.00        2.16      1.41 o 
  -5  12  16        6.30        6.10      2.07 o 
  -4  12  16        0.51       -0.10      1.25 o 
  -3  12  16        0.16       -0.34      2.17 o 
  -2  12  16       14.15       11.22      1.48 o 
  -1  12  16       17.22       14.95      4.53 o 
   0  12  16        7.91        9.36      1.84 o 
   1  12  16        0.13        0.85      1.25 o 
  -5  13  16        1.04        3.40      2.04 o 
  -4  13  16        0.22        1.03      1.15 o 
  -3  13  16        6.11        6.55      1.47 o 
  -2  13  16        0.06       -0.89      2.85 o 
  -1  13  16        4.40        4.55      1.39 o 
   0  13  16       17.14       18.24      2.20 o 
   1  13  16        9.43        6.79      1.48 o 
  -4  14  16        2.28        3.70      1.45 o 
  -3  14  16        5.45        4.11      1.55 o 
  -2  14  16        9.30       10.95      1.67 o 
  -1  14  16        0.00       -0.01      1.22 o 
   0  14  16        1.22       -1.42      1.92 o 
  -2  15  16        3.77        4.09      1.45 o 
  -7   0  17        0.06       -1.49      2.02 o 
  -5   0  17        5.20        3.21      1.90 o 
  -3   0  17       25.55       25.31      3.34 o 
  -1   0  17        5.44        5.93      2.23 o 
   1   0  17       16.86       18.15      2.34 o 
   3   0  17       10.66        9.07      1.68 o 
  -7   1  17        0.00       -1.04      1.40 o 
  -6   1  17        0.79       -0.39      1.30 o 
  -5   1  17       11.34       11.08      1.44 o 
  -4   1  17        6.81        6.39      1.35 o 
  -3   1  17        8.75        8.63      0.92 o 
  -2   1  17       11.46       13.25      0.95 o 
  -1   1  17        0.48        0.60      0.69 o 
   0   1  17        3.47        4.96      0.83 o 
   1   1  17        3.42        1.95      0.82 o 
   2   1  17        4.30        3.43      0.99 o 
   3   1  17        9.10        9.20      1.15 o 
  -7   2  17        0.04        2.51      2.14 o 
  -6   2  17        2.97        3.82      2.16 o 
  -5   2  17        0.08        0.24      1.65 o 
  -4   2  17        0.76        1.43      1.65 o 
  -3   2  17        0.06        0.15      1.05 o 
  -2   2  17        0.06        0.65      1.09 o 
  -1   2  17       13.00       14.61      1.40 o 
   0   2  17       26.78       26.47      1.66 o 
   1   2  17        5.76        6.76      2.17 o 
   2   2  17        6.55        7.61      1.34 o 
   3   2  17       17.32       16.96      1.98 o 
  -7   3  17       19.98       26.70      2.97 o 
  -6   3  17       10.95       18.10      2.50 o 
  -5   3  17        9.51        9.17      2.29 o 
  -4   3  17        3.66        4.60      1.72 o 
  -3   3  17       42.35       44.75      1.93 o 
  -2   3  17        4.67        5.00      1.27 o 
  -1   3  17        1.14       -0.48      1.55 o 
   0   3  17        7.66        8.13      1.45 o 
   1   3  17        3.48        1.96      1.78 o 
   2   3  17       17.60       14.87      1.64 o 
   3   3  17        1.49        2.26      1.89 o 
  -7   4  17       28.44       42.78      3.13 o 
  -6   4  17        8.15        7.93      2.07 o 
  -5   4  17        0.01       -1.48      1.48 o 
  -4   4  17        0.68       -1.60      1.60 o 
  -3   4  17        5.32        4.69      1.31 o 
  -2   4  17       28.46       27.82      1.69 o 
  -1   4  17       28.43       26.26      1.65 o 
   0   4  17        7.58        7.36      1.57 o 
   1   4  17        5.06        5.27      3.73 o 
   2   4  17        8.81        6.10      1.45 o 
   3   4  17        3.57        3.96      1.61 o 
  -7   5  17        5.82        3.80      2.39 o 
  -6   5  17        0.00       -1.70      1.85 o 
  -5   5  17        2.22        1.87      1.63 o 
  -4   5  17        1.20        1.08      2.57 o 
  -3   5  17        1.07        0.97      2.45 o 
  -2   5  17        1.66        3.35      1.17 o 
  -1   5  17       59.11       59.62      2.10 o 
   0   5  17        0.80       -0.72      1.17 o 
   1   5  17        0.26        1.06      1.09 o 
   2   5  17        3.32        5.44      1.33 o 
   3   5  17        0.03       -0.04      1.65 o 
  -7   6  17       20.48       20.57      2.94 o 
  -6   6  17        1.14       -0.37      1.85 o 
  -5   6  17        9.47        9.27      2.45 o 
  -4   6  17        3.39        4.22      1.22 o 
  -3   6  17       38.50       37.07      2.01 o 
  -2   6  17        1.50        1.76      1.22 o 
  -1   6  17        1.32        2.61      2.06 o 
   0   6  17       12.66       12.47      2.09 o 
   1   6  17       10.39       11.59      3.96 o 
   2   6  17        5.87        5.25      2.51 o 
  -6   7  17        3.32        6.10      1.92 o 
  -5   7  17        2.16        5.18      1.94 o 
  -4   7  17        3.19        2.07      1.99 o 
  -3   7  17        4.81        4.08      1.19 o 
  -2   7  17        8.19        7.84      1.30 o 
  -1   7  17       16.53       14.84      1.53 o 
   0   7  17        7.91        7.18      1.46 o 
   1   7  17        0.66        1.54      1.20 o 
   2   7  17        0.00       -1.94      1.94 o 
  -6   8  17       12.13        9.29      2.62 o 
  -5   8  17        0.02       -0.88      1.68 o 
  -4   8  17        5.36        4.87      3.96 o 
  -3   8  17       51.83       43.98      2.18 o 
  -2   8  17        0.19        0.43      1.15 o 
  -1   8  17       20.03       21.40      6.46 o 
   0   8  17       12.05       11.07      2.98 o 
   1   8  17        0.63       -0.07      1.71 o 
   2   8  17        0.10        2.61      1.34 o 
  -6   9  17        0.01        0.92      3.14 o 
  -5   9  17        4.32        4.67      2.14 o 
  -4   9  17        5.01        8.66      2.01 o 
  -3   9  17        0.65       -0.10      1.13 o 
  -2   9  17       13.96       12.91      2.98 o 
  -1   9  17        0.32       -1.21      1.22 o 
   0   9  17        1.45        2.12      1.24 o 
   1   9  17        0.06       -1.23      1.23 o 
   2   9  17        3.71        4.60      1.40 o 
  -5  10  17       13.00       16.80      2.33 o 
  -4  10  17        9.12        6.93      3.34 o 
  -3  10  17        0.73        0.59      3.06 o 
  -2  10  17       54.72       56.05      2.28 o 
  -1  10  17        3.60        4.31      1.32 o 
   0  10  17        1.16       -0.24      1.24 o 
   1  10  17        0.00        0.51      1.51 o 
  -5  11  17        1.01       -1.97      1.97 o 
  -4  11  17        5.49        7.30      3.01 o 
  -3  11  17        3.97        3.13      1.68 o 
  -2  11  17       16.38       16.93      1.62 o 
  -1  11  17       14.85       18.95      1.84 o 
   0  11  17       13.80       18.10      4.77 o 
   1  11  17        0.29       -1.26      1.27 o 
  -4  12  17        2.48        2.41      2.79 o 
  -3  12  17        9.06        9.36      2.94 o 
  -2  12  17        0.67       -0.15      1.42 o 
  -1  12  17       21.28       19.89      3.14 o 
   0  12  17        4.69        4.24      1.45 o 
  -3  13  17        0.16       -0.06      1.28 o 
  -2  13  17        0.04       -0.47      1.25 o 
  -1  13  17       24.62       31.47      3.78 o 
  -6   0  18        0.34        0.44      2.31 o 
  -4   0  18      210.65      207.26      5.35 o 
  -2   0  18        1.66        0.58      1.22 o 
   0   0  18        0.20        1.28      1.28 o 
   2   0  18        3.14        3.70      3.13 o 
  -6   1  18        2.69        4.28      1.88 o 
  -5   1  18        0.67       -1.01      4.79 o 
  -4   1  18        0.03       -1.22      1.22 o 
  -3   1  18        7.79        7.50      1.00 o 
  -2   1  18        3.66        3.51      1.13 o 
  -1   1  18        1.78        3.37      0.87 o 
   0   1  18        5.49        5.65      1.31 o 
   1   1  18        3.32        2.88      0.90 o 
   2   1  18        7.68        7.08      1.05 o 
  -6   2  18        0.07       -1.66      2.94 o 
  -5   2  18        6.98        3.72      1.77 o 
  -4   2  18       17.04       13.57      2.21 o 
  -3   2  18        7.60        6.94      1.19 o 
  -2   2  18        2.96        2.39      1.19 o 
  -1   2  18        0.21        0.57      1.72 o 
   0   2  18        0.62       -0.05      1.37 o 
   1   2  18       33.26       34.46      1.99 o 
   2   2  18       10.26       12.86      4.00 o 
  -6   3  18        0.90        2.63      2.79 o 
  -5   3  18        2.53        2.92      1.77 o 
  -4   3  18        0.74        4.11      1.72 o 
  -3   3  18        2.63        2.98      1.14 o 
  -2   3  18        8.46        9.75      1.44 o 
  -1   3  18       21.76       20.32      1.63 o 
   0   3  18       27.07       25.46      1.69 o 
   1   3  18        8.42        9.52      1.51 o 
   2   3  18        0.16        1.37      1.47 o 
  -6   4  18        0.15        2.92      1.99 o 
  -5   4  18        1.55        2.80      2.92 o 
  -4   4  18        2.88       -0.15      2.41 o 
  -3   4  18        0.38        0.72      1.09 o 
  -2   4  18        4.86        4.15      1.46 o 
  -1   4  18        7.27        5.75      2.66 o 
   0   4  18        1.84        0.79      1.44 o 
   1   4  18        0.19        0.22      1.10 o 
   2   4  18        0.05        0.25      1.22 o 
  -6   5  18       15.33       20.91      2.65 o 
  -5   5  18        5.97        6.20      2.02 o 
  -4   5  18       41.44       46.74      3.62 o 
  -3   5  18        1.01        3.05      1.23 o 
  -2   5  18        0.14        3.07      2.19 o 
  -1   5  18        0.07        2.63      1.72 o 
   0   5  18        7.18        4.43      1.34 o 
   1   5  18        5.45        7.58      1.44 o 
  -6   6  18       11.39        8.83      2.56 o 
  -5   6  18        2.55        6.11      2.00 o 
  -4   6  18        4.20        4.40      1.27 o 
  -3   6  18       33.33       27.61      3.51 o 
  -2   6  18        1.83        1.16      1.65 o 
  -1   6  18       14.38        8.58      1.47 o 
   0   6  18        2.77        0.02      1.30 o 
   1   6  18       18.36       21.80      1.78 o 
  -5   7  18        0.43        0.71      1.77 o 
  -4   7  18        1.63        1.45      1.62 o 
  -3   7  18       21.29       20.70      3.06 o 
  -2   7  18        0.07       -0.57      1.74 o 
  -1   7  18       10.72        8.15      1.89 o 
   0   7  18        0.35       -1.45      1.45 o 
   1   7  18        0.01        0.87      1.59 o 
  -5   8  18        4.35        4.70      2.02 o 
  -4   8  18        4.90        3.75      1.63 o 
  -3   8  18        0.02        1.18      1.38 o 
  -2   8  18        2.87        2.13      1.18 o 
  -1   8  18        1.24        0.68      1.43 o 
   0   8  18        0.27        0.13      1.62 o 
   1   8  18        0.03        1.57      1.25 o 
  -5   9  18        1.49       -2.07      2.07 o 
  -4   9  18       14.61       16.44      1.69 o 
  -3   9  18        5.18        3.69      1.36 o 
  -2   9  18        1.03        1.45      1.22 o 
  -1   9  18        3.77        4.90      1.30 o 
   0   9  18        7.76       11.11      2.19 o 
  -4  10  18        0.56        2.08      4.38 o 
  -3  10  18        0.62        2.76      1.60 o 
  -2  10  18        3.11        4.13      1.48 o 
  -1  10  18        1.85        1.72      1.31 o 
   0  10  18        0.14        0.72      1.62 o 
  -3  11  18        0.98        2.86      1.60 o 
  -2  11  18        0.74        0.77      2.27 o 
  -1  11  18        0.38       -0.71      1.48 o 
  -5   0  19        7.07       10.63      2.33 o 
  -3   0  19        9.17        2.79      1.55 o 
  -1   0  19        0.72        0.95      1.25 o 
   1   0  19       30.50       35.45      2.16 o 
  -5   1  19        0.84       -0.22      1.27 o 
  -4   1  19        1.28        2.43      2.44 o 
  -3   1  19        8.69        6.87      1.05 o 
  -2   1  19        2.03        4.32      0.99 o 
  -1   1  19        3.18        5.48      1.05 o 
   0   1  19        0.64        0.82      0.91 o 
   1   1  19        3.23        4.41      1.61 o 
  -5   2  19        4.55        4.18      1.90 o 
  -4   2  19        0.24        1.65      1.65 o 
  -3   2  19        0.72        1.36      1.16 o 
  -2   2  19        3.98        1.86      1.28 o 
  -1   2  19        1.11        1.44      1.11 o 
   0   2  19        8.88        7.56      2.77 o 
   1   2  19       13.08       12.14      1.65 o 
  -5   3  19        0.63        3.40      1.92 o 
  -4   3  19        4.22        4.23      2.02 o 
  -3   3  19        6.82        5.82      1.36 o 
  -2   3  19        0.04       -1.00      1.04 o 
  -1   3  19        0.45        1.16      1.05 o 
   0   3  19        9.98        9.16      1.56 o 
   1   3  19        0.50        0.28      1.39 o 
  -5   4  19        2.30        5.47      1.92 o 
  -4   4  19        2.61       -0.53      2.07 o 
  -3   4  19        2.20        2.26      2.53 o 
  -2   4  19        0.95        0.79      1.38 o 
  -1   4  19        2.42        0.43      1.49 o 
   0   4  19        0.23       -0.58      1.23 o 
  -5   5  19        9.26        6.73      2.94 o 
  -4   5  19        0.31        1.53      1.17 o 
  -3   5  19        1.23        1.66      1.35 o 
  -2   5  19        5.49        4.08      1.46 o 
  -1   5  19        0.07       -0.09      1.15 o 
   0   5  19       20.78       17.13      1.76 o 
  -4   6  19       11.84       12.32      1.72 o 
  -3   6  19        5.57        4.24      1.45 o 
  -2   6  19        0.80        1.72      2.33 o 
  -1   6  19        9.45        5.92      3.63 o 
   0   6  19        3.38        2.81      1.32 o 
  -4   7  19        0.94        1.60      1.38 o 
  -3   7  19        0.05       -0.05      2.51 o 
  -2   7  19        1.07       -1.19      1.37 o 
  -1   7  19        3.66        3.61      1.49 o 
  -3   8  19        0.00       -0.97      1.35 o 
  -2   8  19        3.17        4.59      1.85 o 
  -1   8  19        0.52        1.03      2.38 o 
  -4   0  20       12.96       17.85      3.24 o 
  -2   0  20        0.77       -1.20      1.20 o 
  -4   1  20        0.94        0.44      1.43 o 
  -3   1  20        0.01        0.01      0.83 o 
  -2   1  20        3.61        3.72      0.99 o 
  -1   1  20        0.00        2.61      0.92 o 
  -4   2  20        1.23        0.97      2.58 o 
  -3   2  20        0.96        2.32      1.23 o 
  -2   2  20        1.76        2.77      1.48 o 
  -1   2  20        1.90        3.30      1.43 o 
  -3   3  20        6.51        6.73      3.26 o 
  -2   3  20        0.44        0.87      1.46 o 
  -3   4  20        1.58        2.04      1.32 o 
  -2   4  20        0.24        2.72      1.32 o 
                                                 
